# Supplementary material for: Transcriptomics and Proteomics Identify Serotonin Transporter as a Promising Therapeutic Target for Essential Tremor
Source: Mol Cell Proteomics. 2025 Nov 4;24(12):101442. doi: 10.1016/j.mcpro.2025.101442 (PMC12741371; doi:10.1016/j.mcpro.2025.101442)
Supplement: Supplementary 3 [file mmc1.xlsx]

## Sheet: detail of the header in protein
Header	Description
Accession	Identifier of the protein in the FASTA. database
Protein name	Shown annotation information of protein name in FASTA database.
Gene name	Shown annotation information of gene name in FASTA database.
Function	Protein function annotaion.
Description	Shown description of the protein in the database.
Coverage	The percentage of the protein sequence covered by identified peptides.
Unique Peptides	The number of peptide sequences unique to a protein group.
Peptides	The number of distinct peptide sequences in the protein group.
PSMs	Peptide spectrum matches:The total number of identified peptide sequences for the protein, including those redundantly identified.
AAs	The number of amino acids in the protein.
MW [kDa]	Calculated molecular weight of the protein.
calc. pl	Calculated protein isoelectric point.
Ratio (XXX/REF)	Corrected ratio (the normalized abundance) of the signal intensity of the labeled channel of the sample to the reported ion peak signal value of the internal reference (REF).hml indicates harmaline, ctrl indicates control.
Ratio Count	The number of peptide ratios that were actually used to calculate a particular protein ratio.
Ratio Variability [%]	The variability of peptide ratios that were actually used to calculate a particular protein ratio.

## Sheet: protein
Accession	Protein Name	Gene Name	Function	Description	Coverage	Unique Peptides	Peptides	PSMs	AAs	MW [kDa]	calc. pI	hml-1/REF	hml-1/REF Count	hml-1/REF Variability [%]	hml-2/REF	hml-2/REF Count	hml-2/REF Variability [%]	hml-3/REF	hml-3/REF Count	hml-3/REF Variability [%]	ctrl-1/REF	ctrl-1/REF Count	ctrl-1/REF Variability [%]	ctrl-2/REF	ctrl-2/REF Count	ctrl-2/REF Variability [%]	ctrl-3/REF	ctrl-3/REF Count	ctrl-3/REF Variability [%]	Identified or Quantified
P39098	Mannosyl-oligosaccharide 1,2-alpha-mannosidase IB	Man1a2	FUNCTION: Involved in the maturation of Asn-linked oligosaccharides. Progressively trim alpha-1,2-linked mannose residues from Man(9)GlcNAc(2) to produce Man(5)GlcNAc(2).	Mannosyl-oligosaccharide 1,2-alpha-mannosidase IB OS=Mus musculus OX=10090 GN=Man1a2 PE=1 SV=1 - [MA1A2_MOUSE]	1.09	1	1	1	641	72.8254	8.27979	3.31233	1		0.770681	1		0.823378	1		0.349035	1		0.309049	1		0.326692	1		Quantified
Q80UV9	Transcription initiation factor TFIID subunit 1	Taf1	FUNCTION: Largest component and core scaffold of the TFIID basal transcription factor complex (PubMed:10438527). Contains novel N- and C-terminal Ser/Thr kinase domains which can autophosphorylate or transphosphorylate other transcription factors. Phosphorylates TP53 on 'Thr-55' which leads to MDM2-mediated degradation of TP53. Phosphorylates GTF2A1 and GTF2F1 on Ser residues. Possesses DNA-bindi…	Transcription initiation factor TFIID subunit 1 OS=Mus musculus OX=10090 GN=Taf1 PE=1 SV=2 - [TAF1_MOUSE]	1.22	2	2	3	1891	214.285	5.10986	3.20557	3	82.0739	1.40572	2	43.4711	1.71364	1		1.01155	1		0.98669	1		0.896572	1		Quantified
P60761	Neurogranin	Nrgn	FUNCTION: Regulates the affinity of calmodulin for calcium. Involved in synaptic plasticity and spatial learning. {ECO:0000269|PubMed:11016969}.	Neurogranin OS=Mus musculus OX=10090 GN=Nrgn PE=1 SV=1 - [NEUG_MOUSE]	41.03	1	1	1	78	7.49151	7.04932	3.19314	1		1.32138	1		1.16876	1		0.183113	1		0.124894	1		0.17106	1		Quantified
Q9QZS8	SH2 domain-containing protein 3C	Sh2d3c	FUNCTION: Acts as an adapter protein that mediates cell signaling pathways involved in cellular functions such as cell adhesion and migration, tissue organization, and the regulation of the immune response (PubMed:20505138, PubMed:20881139, PubMed:20956287). Plays a role in integrin-mediated cell adhesion through BCAR1-CRK-RAPGEF1 signaling and activation of the small GTPase RAP1 (By similarity).…	SH2 domain-containing protein 3C OS=Mus musculus OX=10090 GN=Sh2d3c PE=1 SV=1 - [SH2D3_MOUSE]	1.05	1	1	1	854	94.2638	7.53271	2.59815	1		0.711577	1		2.51187	1		0.591599	1		0.514747	1		0.503254	1		Quantified
Q9CWD8	Iron-sulfur protein NUBPL	Nubpl	FUNCTION: Required for the assembly of the mitochondrial membrane respiratory chain NADH dehydrogenase (Complex I). May deliver of one or more Fe-S clusters to complex I subunits (By similarity). {ECO:0000250}.	Iron-sulfur protein NUBPL OS=Mus musculus OX=10090 GN=Nubpl PE=1 SV=2 - [NUBPL_MOUSE]	5.02	1	1	1	319	34.1169	9.0708	2.28432	1		1.23504	1		0.778611	1		0.544727	1		0.470024	1		0.505165	1		Quantified
P20065	Thymosin beta-4	Tmsb4x	FUNCTION: Plays an important role in the organization of the cytoskeleton. Binds to and sequesters actin monomers (G actin) and therefore inhibits actin polymerization.; FUNCTION: Seraspenide inhibits the entry of hematopoietic pluripotent stem cells into the S-phase. {ECO:0000250}.	Thymosin beta-4 OS=Mus musculus OX=10090 GN=Tmsb4x PE=1 SV=1 - [TYB4_MOUSE]	40	3	6	12	50	5.67586	5.05908	2.19717	4	18.3414	1.26378	4	8.51902	1.23009	4	14.3131	0.466834	4	17.969	0.515175	4	26.1091	0.574232	4	20.0947	Quantified
O35969	Guanidinoacetate N-methyltransferase	Gamt	FUNCTION: Converts guanidinoacetate to creatine, using S-adenosylmethionine as the methyl donor. Important in nervous system development. {ECO:0000250|UniProtKB:Q14353}.	Guanidinoacetate N-methyltransferase OS=Mus musculus OX=10090 GN=Gamt PE=1 SV=1 - [GAMT_MOUSE]	15.68	2	2	3	236	26.319	5.70654	1.99016	1		1.07784	1		1.27214	1		0.662932	1		0.608376	1		0.658623	1		Quantified
P47955	60S acidic ribosomal protein P1	Rplp1	FUNCTION: Plays an important role in the elongation step of protein synthesis.	60S acidic ribosomal protein P1 OS=Mus musculus OX=10090 GN=Rplp1 PE=1 SV=1 - [RLA1_MOUSE]	37.72	1	1	1	114	11.4677	4.32275	1.97166	1		1.59623	1		1.93264	1		0.492179	1		0.44003	1		0.410567	1		Quantified
Q80YE7	Death-associated protein kinase 1	Dapk1	FUNCTION: Calcium/calmodulin-dependent serine/threonine kinase involved in multiple cellular signaling pathways that trigger cell survival, apoptosis, and autophagy. Regulates both type I apoptotic and type II autophagic cell deaths signal, depending on the cellular setting. The former is caspase-dependent, while the latter is caspase-independent and is characterized by the accumulation of autoph…	Death-associated protein kinase 1 OS=Mus musculus OX=10090 GN=Dapk1 PE=1 SV=3 - [DAPK1_MOUSE]	1.18	1	1	1	1442	161.339	6.88818	1.959	1		1.26294	1		1.41141	1		0.595734	1		0.572144	1		0.583863	1		Quantified
Q8BGZ7	Keratin, type II cytoskeletal 75	Krt75	FUNCTION: Plays a central role in hair and nail formation. Essential component of keratin intermediate filaments in the companion layer of the hair follicle (By similarity). {ECO:0000250, ECO:0000269|PubMed:17851587}.	Keratin, type II cytoskeletal 75 OS=Mus musculus OX=10090 GN=Krt75 PE=1 SV=1 - [K2C75_MOUSE]	6.35	1	5	10	551	59.7039	8.30908	1.95275	2	25.9882	0.676656	2	21.1185	0.960354	2	4.54037	0.598221	2	41.4072	0.901481	2	3.20365	0.840549	2	11.0039	Quantified
Q3UHL1	CaM kinase-like vesicle-associated protein	Camkv	FUNCTION: Does not appear to have detectable kinase activity.	CaM kinase-like vesicle-associated protein OS=Mus musculus OX=10090 GN=Camkv PE=1 SV=2 - [CAMKV_MOUSE]	9.57	5	5	5	512	54.7855	5.5415	1.9113	5	14.7835	1.20834	5	1.94921	0.866916	3	6.2613	0.744117	5	13.8726	0.647586	5	17.3638	0.606824	5	20.8376	Quantified
Q6IME9	Keratin, type II cytoskeletal 72	Krt72	FUNCTION: Has a role in hair formation. Specific component of keratin intermediate filaments in the inner root sheath (IRS) of the hair follicle (By similarity). {ECO:0000250}.	Keratin, type II cytoskeletal 72 OS=Mus musculus OX=10090 GN=Krt72 PE=3 SV=1 - [K2C72_MOUSE]	3.65	1	2	2	520	56.7149	7.40088	1.87684	1		0.623518	1		0.627832	1		0.569984	1		1.07477	1		0.908763	1		Quantified
Q9R111	Guanine deaminase	Gda	FUNCTION: Catalyzes the hydrolytic deamination of guanine, producing xanthine and ammonia.	Guanine deaminase OS=Mus musculus OX=10090 GN=Gda PE=1 SV=1 - [GUAD_MOUSE]	7.05	4	4	4	454	50.9807	5.52881	1.81903	4	10.8579	1.30182	4	11.1334	1.08587	4	40.0148	0.592677	4	18.7607	0.639989	4	15.3121	0.636455	4	15.6497	Quantified
O35668	Huntingtin-associated protein 1	Hap1	FUNCTION: Originally identified as neuronal protein that specifically associates with HTT/huntingtin and the binding is enhanced by an expanded polyglutamine repeat within HTT possibly affecting HAP1 interaction properties. Both HTT and HAP1 are involved in intracellular trafficking and HAP1 is proposed to link HTT to motor proteins and/or transport cargos. Seems to play a role in vesicular trans…	Huntingtin-associated protein 1 OS=Mus musculus OX=10090 GN=Hap1 PE=1 SV=1 - [HAP1_MOUSE]	2.87	2	2	2	628	70.073	4.7417	1.79363	2	16.4951	1.22029	2	6.36341	1.25426	2	35.881	0.628572	2	32.859	0.690022	2	8.57817	0.627223	2	13.94	Quantified
Q9CZS1	Aldehyde dehydrogenase X, mitochondrial	Aldh1b1	FUNCTION: ALDHs play a major role in the detoxification of alcohol-derived acetaldehyde. They are involved in the metabolism of corticosteroids, biogenic amines, neurotransmitters, and lipid peroxidation (By similarity). {ECO:0000250}.	Aldehyde dehydrogenase X, mitochondrial OS=Mus musculus OX=10090 GN=Aldh1b1 PE=1 SV=1 - [AL1B1_MOUSE]	5.59	1	3	6	519	57.5165	7.02002	1.75184	1		1.31125	1		1.80394	1		0.56454	1		0.696943	1		0.604505	1		Quantified
Q3UV17	Keratin, type II cytoskeletal 2 oral	Krt76	FUNCTION: Probably contributes to terminal cornification. {ECO:0000250|UniProtKB:Q01546}.	Keratin, type II cytoskeletal 2 oral OS=Mus musculus OX=10090 GN=Krt76 PE=1 SV=1 - [K22O_MOUSE]	5.39	1	5	10	594	62.806	8.42627	1.73464	2	28.4411	0.674384	2	16.4042	0.54828	1		0.773746	2	25.6926	1.00033	2	1.8163	0.862921	2	16.7135	Quantified
Q9WUC3	Lymphocyte antigen 6H	Ly6h	FUNCTION: Believed to act as modulator of nicotinic acetylcholine receptors (nAChRs) activity. In vitro inhibits alpha-3:beta-4-containing nAChRs maximum response. In vitro inhibits alpha-3:beta-4-containing nAChRs maximum response (PubMed:26276394). May play a role in the intracellular trafficking of alpha-7-containing nAChRs and may inhibit their expression at the cell surface (PubMed:25716842)…	Lymphocyte antigen 6H OS=Mus musculus OX=10090 GN=Ly6h PE=1 SV=2 - [LY6H_MOUSE]	27.34	4	4	6	139	14.6591	7.53271	1.72165	6	7.39823	1.18166	6	7.08305	0.944642	6	10.8349	0.60606	6	9.85591	0.702455	6	5.96733	0.695483	6	22.0115	Quantified
Q8C5Q4	G-rich sequence factor 1	Grsf1	FUNCTION: Regulator of post-transcriptional mitochondrial gene expression, required for assembly of the mitochondrial ribosome and for recruitment of mRNA and lncRNA. Binds RNAs containing the 14 base G-rich element. Preferentially binds RNAs transcribed from three contiguous genes on the light strand of mtDNA, the ND6 mRNA, and the long non-coding RNAs for MT-CYB and MT-ND5, each of which contai…	G-rich sequence factor 1 OS=Mus musculus OX=10090 GN=Grsf1 PE=1 SV=2 - [GRSF1_MOUSE]	3.34	1	1	1	479	53.0427	6.66846	1.70761	1		1.32393	1		1.48003	1		0.554787	1		0.701237	1		0.661277	1		Quantified
Q4QQM5	Mitoguardin 1	Miga1	FUNCTION: Regulator of mitochondrial fusion (PubMed:26711011). Acts by forming homo- and heterodimers at the mitochondrial outer membrane and facilitating the formation of PLD6/MitoPLD dimers. May act by regulating phospholipid metabolism via PLD6/MitoPLD (By similarity). {ECO:0000250|UniProtKB:Q8NAN2, ECO:0000269|PubMed:26711011}.	Mitoguardin 1 OS=Mus musculus OX=10090 GN=Miga1 PE=1 SV=1 - [MIGA1_MOUSE]	1.17	1	1	1	600	67.4925	5.47803	1.68092	1		1.1858	1		1.12692	1		0.7038	1		0.745595	1		0.6917	1		Quantified
P50153	Guanine nucleotide-binding protein G(I)/G(S)/G(O) subunit gamma-4	Gng4	FUNCTION: Guanine nucleotide-binding proteins (G proteins) are involved as a modulator or transducer in various transmembrane signaling systems. The beta and gamma chains are required for the GTPase activity, for replacement of GDP by GTP, and for G protein-effector interaction. {ECO:0000305}.	Guanine nucleotide-binding protein G(I)/G(S)/G(O) subunit gamma-4 OS=Mus musculus OX=10090 GN=Gng4 PE=1 SV=1 - [GBG4_MOUSE]	44	2	2	6	75	8.39918	7.07861	1.67029	6	44.9555	1.14139	6	13.2125	0.966941	4	35.1965	0.70867	6	57.6372	0.694925	6	43.4832	0.701536	6	43.2244	Quantified
Q8R0A5	Transcription elongation factor A protein-like 3	Tceal3	FUNCTION: May be involved in transcriptional regulation.	Transcription elongation factor A protein-like 3 OS=Mus musculus OX=10090 GN=Tceal3 PE=1 SV=2 - [TCAL3_MOUSE]	42.5	2	11	22	200	22.4549	5.43994	1.65414	2	61.8371	1.14574	2	11.5307	1.00846	1		0.763779	2	66.8488	0.559046	2	56.6139	0.65941	2	60.0386	Quantified
O08648	Mitogen-activated protein kinase kinase kinase 4	Map3k4	FUNCTION: Component of a protein kinase signal transduction cascade. Activates the CSBP2, P38 and JNK MAPK pathways, but not the ERK pathway. Specifically phosphorylates and activates MAP2K4 and MAP2K6. {ECO:0000269|PubMed:16157600, ECO:0000269|PubMed:9079650}.	Mitogen-activated protein kinase kinase kinase 4 OS=Mus musculus OX=10090 GN=Map3k4 PE=1 SV=2 - [M3K4_MOUSE]	0.56	1	1	1	1597	179.72	6.43018	1.64077	1		0.739321	1		1.25486	1		0.986589	1		0.841373	1		0.83543	1		Quantified
P0DP60	Ly-6/neurotoxin-like protein 1	Lynx1	FUNCTION: Acts in different tissues through interaction to nicotinic acetylcholine receptors (nAChRs) (PubMed:10402197). The proposed role as modulator of nAChR activity seems to be dependent on the nAChR subtype and stoichiometry, and to involve an effect on nAChR trafficking and its cell surface expression, and on single channel properties of the nAChR inserted in the plasma membrane.Modulates …	Ly-6/neurotoxin-like protein 1 OS=Mus musculus OX=10090 GN=Lynx1 PE=1 SV=1 - [LYNX1_MOUSE]	14.66	1	1	2	116	12.8261	8.19189	1.61036	2	17.0947	1.22285	2	4.48081	1.26181	2	35.9067	0.685057	2	12.4978	0.698695	2	18.6914	0.734688	2	20.5981	Quantified
Q7TQA1	Immunoglobulin superfamily member 1	Igsf1	FUNCTION: Seems to be a coreceptor in inhibin signaling, but seems not to be a high-affinity inhibin receptor. Antagonizes activin A signaling in the presence or absence of inhibin B. Necessary to mediate a specific antagonistic effect of inhibin B on activin-stimulated transcription (By similarity). {ECO:0000250}.	Immunoglobulin superfamily member 1 OS=Mus musculus OX=10090 GN=Igsf1 PE=1 SV=1 - [IGSF1_MOUSE]	0.61	1	1	1	1317	146.915	5.85889	1.60395	1		1.24396	1		1.40053	1		0.673279	1		0.802987	1		0.656729	1		Quantified
Q60949	TBC1 domain family member 1	Tbc1d1	FUNCTION: May act as a GTPase-activating protein for Rab family protein(s). May play a role in the cell cycle and differentiation of various tissues. Involved in the trafficking and translocation of GLUT4-containing vesicles and insulin-stimulated glucose uptake into cells. {ECO:0000269|PubMed:19740738}.	TBC1 domain family member 1 OS=Mus musculus OX=10090 GN=Tbc1d1 PE=1 SV=3 - [TBCD1_MOUSE]	0.56	1	1	1	1255	141.936	7.23975	1.59967	1		1.00392	1		4.73281	1		0.982319	1		0.554452	1		0.583659	1		Quantified
Q61036	Serine/threonine-protein kinase PAK 3	Pak3	FUNCTION: Serine/threonine protein kinase that plays a role in a variety of different signaling pathways including cytoskeleton regulation, cell migration, or cell cycle regulation. Plays a role in dendrite spine morphogenesis as well as synapse formation and plasticity (PubMed:25851601). Acts as downstream effector of the small GTPases CDC42 and RAC1. Activation by the binding of active CDC42 an…	Serine/threonine-protein kinase PAK 3 OS=Mus musculus OX=10090 GN=Pak3 PE=1 SV=2 - [PAK3_MOUSE]	20.93	2	11	27	559	62.3585	5.40186	1.58745	2	1.31273	1.20558	2	16.239	0.796868	2	21.7311	0.721207	2	17.0194	0.755486	2	4.63821	0.746037	2	12.2239	Quantified
O88842	FYVE, RhoGEF and PH domain-containing protein 3	Fgd3	FUNCTION: Promotes the formation of filopodia. May activate CDC42, a member of the Ras-like family of Rho- and Rac proteins, by exchanging bound GDP for free GTP. Plays a role in regulating the actin cytoskeleton and cell shape. {ECO:0000269|PubMed:10721717}.	FYVE, RhoGEF and PH domain-containing protein 3 OS=Mus musculus OX=10090 GN=Fgd3 PE=1 SV=1 - [FGD3_MOUSE]	1.64	1	1	1	733	80.5734	5.75732	1.58591	1		1.27794	1		1.40756	1		0.674145	1		0.743741	1		0.689219	1		Quantified
Q922J9	Fatty acyl-CoA reductase 1	Far1	FUNCTION: Catalyzes the reduction of saturated and unsaturated C16 or C18 fatty acyl-CoA to fatty alcohols (PubMed:15220348, PubMed:15220349). It plays an essential role in the production of ether lipids/plasmalogens which synthesis requires fatty alcohols (By similarity). In parallel, it is also required for wax monoesters production since fatty alcohols also constitute a substrate for their syn…	Fatty acyl-CoA reductase 1 OS=Mus musculus OX=10090 GN=Far1 PE=1 SV=1 - [FACR1_MOUSE]	2.52	1	1	1	515	59.3967	9.18799	1.58582	1		1.24019	1		1.27374	1		0.686879	1		0.709485	1		0.754268	1		Quantified
Q69Z89	Ras-associating and dilute domain-containing protein	Radil	FUNCTION: Downstream effector of Rap required for cell adhesion and migration of neural crest precursors during development. {ECO:0000269|PubMed:17704304}.	Ras-associating and dilute domain-containing protein OS=Mus musculus OX=10090 GN=Radil PE=1 SV=2 - [RADIL_MOUSE]	1.18	1	1	1	1099	120.278	6.56592	1.58494	1		1.41848	1		1.59095	1		0.601882	1		0.69561	1		0.639757	1		Quantified
Q80VA0	N-acetylgalactosaminyltransferase 7	Galnt7	FUNCTION: Glycopeptide transferase involved in O-linked oligosaccharide biosynthesis, which catalyzes the transfer of an N-acetyl-D-galactosamine residue to an already glycosylated peptide. In contrast to other proteins of the family, it does not act as a peptide transferase that transfers GalNAc onto serine or threonine residue on the protein receptor, but instead requires the prior addition of …	N-acetylgalactosaminyltransferase 7 OS=Mus musculus OX=10090 GN=Galnt7 PE=1 SV=2 - [GALT7_MOUSE]	1.67	1	1	1	657	75.3712	7.92822	1.58387	1		1.69578	1		2.39024	1		0.553678	1		0.539199	1		0.485853	1		Quantified
Q8VEG4	Exonuclease 3'-5' domain-containing protein 2	Exd2	FUNCTION: Exonuclease that has both 3'-5' exoribonuclease and exodeoxyribonuclease activities, depending on the divalent metal cation used as cofactor. In presence of Mg(2+), only shows 3'-5' exoribonuclease activity, while it shows both exoribonuclease and exodeoxyribonuclease activities in presence of Mn(2+). Acts as an exoribonuclease in mitochondrion, possibly by regulating ATP production and…	Exonuclease 3'-5' domain-containing protein 2 OS=Mus musculus OX=10090 GN=Exd2 PE=1 SV=2 - [EXD2_MOUSE]	1.85	1	1	1	650	74.2851	7.78174	1.57067	1		0.929836	1		1.30998	1		0.852732	1		0.815233	1		0.83785	1		Quantified
Q71B07	Probable C-mannosyltransferase DPY19L3	Dpy19l3	FUNCTION: Probable C-mannosyltransferase that mediates C-mannosylation of tryptophan residues on target proteins. {ECO:0000250}.	Probable C-mannosyltransferase DPY19L3 OS=Mus musculus OX=10090 GN=Dpy19l3 PE=2 SV=2 - [D19L3_MOUSE]	0.84	1	1	1	716	82.9365	8.74854	1.5616	1		0.95588	1		1.4174	1		0.79994	1		0.872448	1		0.804614	1		Quantified
Q8BSU7	MOB kinase activator 3A	Mob3a	FUNCTION: May regulate the activity of kinases. {ECO:0000250}.	MOB kinase activator 3A OS=Mus musculus OX=10090 GN=Mob3a PE=1 SV=1 - [MOB3A_MOUSE]	4.15	1	1	1	217	25.5359	8.42627	1.55794	1		1.22673	1		1.4724	1		0.672907	1		0.724269	1		0.772546	1		Quantified
Q9CWR2	Histone-lysine N-methyltransferase SMYD3	Smyd3	FUNCTION: Histone methyltransferase. Specifically methylates 'Lys-4' of histone H3, inducing di- and tri-methylation, but not monomethylation. Also methylates 'Lys-5' of histone H4. Plays an important role in transcriptional activation as a member of an RNA polymerase complex. Binds DNA containing 5'-CCCTCC-3' or 5'-GAGGGG-3' sequences. {ECO:0000250|UniProtKB:Q9H7B4}.	Histone-lysine N-methyltransferase SMYD3 OS=Mus musculus OX=10090 GN=Smyd3 PE=2 SV=1 - [SMYD3_MOUSE]	2.8	1	2	3	428	49.0935	7.07861	1.55024	1		1.04067	1		1.06905	1		0.826079	1		0.801222	1		0.804624	1		Quantified
Q3UMF9	Failed axon connections homolog	Faxc	FUNCTION: May play a role in axonal development. {ECO:0000250}.	Failed axon connections homolog OS=Mus musculus OX=10090 GN=Faxc PE=2 SV=1 - [FAXC_MOUSE]	2.2	1	1	1	409	46.7808	5.49072	1.5501	1		1.15555	1		1.12354	1		0.764141	1		0.802839	1		0.739354	1		Quantified
Q8VCC9	Spondin-1	Spon1	FUNCTION: Cell adhesion protein that promotes the attachment of spinal cord and sensory neuron cells and the outgrowth of neurites in vitro. May contribute to the growth and guidance of axons in both the spinal cord and the PNS (By similarity). {ECO:0000250}.	Spondin-1 OS=Mus musculus OX=10090 GN=Spon1 PE=1 SV=1 - [SPON1_MOUSE]	2.11	1	1	1	807	90.7614	6.02393	1.54937	1		1.11876	1		0.725597	1		0.810353	1		0.723638	1		0.838211	1		Quantified
Q6IEE6	Transmembrane protein 132E	Tmem132e	FUNCTION: Required for normal inner ear hair cell function and hearing. {ECO:0000250|UniProtKB:Q6IEE7}.	Transmembrane protein 132E OS=Mus musculus OX=10090 GN=Tmem132e PE=1 SV=2 - [T132E_MOUSE]	0.65	1	1	1	1074	116.163	6.13818	1.5397	1		0.972126	1		0.987109	1		0.710352	1		0.90963	1		0.880161	1		Quantified
P08730	Keratin, type I cytoskeletal 13	Krt13		Keratin, type I cytoskeletal 13 OS=Mus musculus OX=10090 GN=Krt13 PE=1 SV=2 - [K1C13_MOUSE]	6.41	1	4	6	437	47.7243	4.85596	1.53774	2	7.92457	0.887691	2	5.86163	0.88582	1		0.648271	2	22.4028	1.03764	2	4.29179	0.914468	2	4.04746	Quantified
Q62421	Endophilin-A3	Sh3gl3	FUNCTION: Implicated in endocytosis. May recruit other proteins to membranes with high curvature (By similarity). {ECO:0000250}.	Endophilin-A3 OS=Mus musculus OX=10090 GN=Sh3gl3 PE=1 SV=1 - [SH3G3_MOUSE]	6.05	2	3	7	347	38.9098	5.12256	1.53031	2	10.389	1.23231	2	10.1927	1.20211	2	4.05171	0.677787	2	8.45588	0.792664	2	11.4524	0.737955	2	18.7802	Quantified
Q9CQZ1	Heat shock factor-binding protein 1	Hsbp1	FUNCTION: Negative regulator of the heat shock response. Negatively affects HSF1 DNA-binding activity. May have a role in the suppression of the activation of the stress response during the aging process (By similarity). {ECO:0000250}.	Heat shock factor-binding protein 1 OS=Mus musculus OX=10090 GN=Hsbp1 PE=1 SV=1 - [HSBP1_MOUSE]	56.58	3	3	6	76	8.60522	4.31006	1.52113	6	20.7318	1.30405	6	16.7458	1.30207	6	8.79314	0.643465	6	31.1963	0.725829	6	15.1381	0.771109	6	17.0778	Quantified
Q9QXY7	Membrane transport protein XK	Xk	FUNCTION: May be involved in sodium-dependent transport of neutral amino acids or oligopeptides. {ECO:0000250}.	Membrane transport protein XK OS=Mus musculus OX=10090 GN=Xk PE=1 SV=1 - [XK_MOUSE]	5.16	1	2	2	446	51.0807	8.19189	1.51025	1		1.15521	1		1.1654	1		0.715714	1		0.744453	1		0.855872	1		Quantified
Q6P3D0	U8 snoRNA-decapping enzyme	Nudt16	FUNCTION: RNA-binding and decapping enzyme that catalyzes the cleavage of the cap structure of snoRNAs and mRNAs in a metal-dependent manner. Part of the U8 snoRNP complex that is required for the accumulation of mature 5.8S and 28S rRNA. Has diphosphatase activity and removes m7G and/or m227G caps from U8 snoRNA and leaves a 5'monophosphate on the RNA. Catalyzes also the cleavage of the cap stru…	U8 snoRNA-decapping enzyme OS=Mus musculus OX=10090 GN=Nudt16 PE=1 SV=1 - [NUD16_MOUSE]	13.85	2	3	4	195	21.8115	7.12256	1.50084	3	20.1045	0.974412	3	30.3331	1.15881	3	5.58291	0.887613	3	2.14291	0.796	3	16.7557	0.800031	3	1.88644	Quantified
Q8BZB2	Phosphopantothenoylcysteine decarboxylase	Ppcdc	FUNCTION: Necessary for the biosynthesis of coenzyme A. Catalyzes the decarboxylation of 4-phosphopantothenoylcysteine to form 4'-phosphopantotheine (By similarity). {ECO:0000250}.	Phosphopantothenoylcysteine decarboxylase OS=Mus musculus OX=10090 GN=Ppcdc PE=1 SV=1 - [COAC_MOUSE]	3.43	1	1	1	204	22.3296	6.52197	1.4986	1		1.22975	1		0.658001	1		0.967768	1		0.693255	1		0.691911	1		Quantified
Q8BWR8	Rhophilin-2	Rhpn2	FUNCTION: Binds specifically to GTP-Rho. May function in a Rho pathway to limit stress fiber formation and/or increase the turnover of F-actin structures in the absence of high levels of RhoA activity (By similarity). {ECO:0000250}.	Rhophilin-2 OS=Mus musculus OX=10090 GN=Rhpn2 PE=1 SV=2 - [RHPN2_MOUSE]	1.31	1	1	1	686	76.9083	6.80029	1.48871	1		1.59035	1		1.79428	1		0.653333	1		0.609709	1		0.580304	1		Quantified
Q3UHQ6	Protein dopey-2	Dopey2	FUNCTION: May be involved in protein traffic between late Golgi and early endosomes. {ECO:0000250|UniProtKB:Q03921}.	Protein dopey-2 OS=Mus musculus OX=10090 GN=Dopey2 PE=1 SV=3 - [DOP2_MOUSE]	1.26	2	2	2	2295	257.321	6.12549	1.4851	1		0.951138	1		1.90442	1		0.861088	1		0.872252	1		0.789026	1		Quantified
Q9D8C3	Putative bifunctional UDP-N-acetylglucosamine transferase and deubiquitinase ALG13	Alg13	FUNCTION: [Isoform 1]: Possible multifunctional enzyme with both glycosyltransferase and deubiquitinase activities.; FUNCTION: [Isoform 2]: May be involved in protein N-glycosylation, second step of the dolichol-linked oligosaccharide pathway (By. similarity).	Putative bifunctional UDP-N-acetylglucosamine transferase and deubiquitinase ALG13 OS=Mus musculus OX=10090 GN=Alg13 PE=1 SV=2 - [ALG13_MOUSE]	0.94	1	1	1	1166	128.582	6.48096	1.48316	1		1.28997	1		1.43673	1		0.776581	1		0.731303	1		0.697573	1		Quantified
P97792	Coxsackievirus and adenovirus receptor homolog	Cxadr	FUNCTION: Component of the epithelial apical junction complex that may function as a homophilic cell adhesion molecule and is essential for tight junction integrity. Also involved in transepithelial migration of leukocytes through adhesive interactions with JAML a transmembrane protein of the plasma membrane of leukocytes. The interaction between both receptors also mediates the activation of gam…	Coxsackievirus and adenovirus receptor homolog OS=Mus musculus OX=10090 GN=Cxadr PE=1 SV=1 - [CXAR_MOUSE]	5.21	2	2	3	365	39.9221	6.96143	1.48179	3	9.79476	1.19404	3	5.00742	1.34324	3	16.6312	0.720353	3	6.36123	0.779081	3	10.0802	0.781323	3	10.9861	Quantified
O35417	Proenkephalin-B	Pdyn	FUNCTION: Leu-enkephalins compete with and mimic the effects of opiate drugs. They play a role in a number of physiologic functions, including pain perception and responses to stress (By similarity). {ECO:0000250}.; FUNCTION: Dynorphin peptides differentially regulate the kappa opioid receptor. Dynorphin A(1-13) has a typical opiod activity, it is 700 times more potent than Leu-enkephalin (By sim…	Proenkephalin-B OS=Mus musculus OX=10090 GN=Pdyn PE=2 SV=1 - [PDYN_MOUSE]	2.82	1	1	1	248	28.037	6.06201	1.48121	1		1.17059	1		2.00776	1		0.792425	1		0.817444	1		0.67861	1		Quantified
Q9WTR5	Cadherin-13	Cdh13	FUNCTION: Cadherins are calcium-dependent cell adhesion proteins. They preferentially interact with themselves in a homophilic manner in connecting cells; cadherins may thus contribute to the sorting of heterogeneous cell types. May act as a negative regulator of neural cell growth.	Cadherin-13 OS=Mus musculus OX=10090 GN=Cdh13 PE=1 SV=2 - [CAD13_MOUSE]	4.48	3	3	4	714	78.137	5.12256	1.47694	4	28.7973	1.10735	4	13.5268	1.13262	4	5.96448	0.724404	4	24.0279	0.774949	4	21.2131	0.79769	4	23.3409	Quantified
P63168	Dynein light chain 1, cytoplasmic	Dynll1	FUNCTION: Acts as one of several non-catalytic accessory components of the cytoplasmic dynein 1 complex that are thought to be involved in linking dynein to cargos and to adapter proteins that regulate dynein function. Cytoplasmic dynein 1 acts as a motor for the intracellular retrograde motility of vesicles and organelles along microtubules. May play a role in changing or maintaining the spatial…	Dynein light chain 1, cytoplasmic OS=Mus musculus OX=10090 GN=Dynll1 PE=1 SV=1 - [DYL1_MOUSE]	57.3	2	4	11	89	10.3591	7.40088	1.47514	6	14.149	1.22663	6	13.5712	0.994706	6	16.3031	0.701884	6	43.668	0.797055	6	27.8632	0.831463	6	17.1387	Quantified
Q60575	Kinesin-like protein KIF1B	Kif1b	FUNCTION: Motor for anterograde transport of mitochondria. Has a microtubule plus end-directed motility.; FUNCTION: Isoform 1 mediates the transport of synaptic vesicles in neuronal cells. {ECO:0000250|UniProtKB:O88658}.	Kinesin-like protein KIF1B OS=Mus musculus OX=10090 GN=Kif1b PE=1 SV=2 - [KIF1B_MOUSE]	6.22	1	11	14	1816	203.953	5.61768	1.47102	1		1.24857	1		1.28682	1		0.640947	1		0.824566	1		0.782646	1		Quantified
Q7M750	Opalin	Opalin	FUNCTION: Central nervous system-specific myelin protein that increase myelin genes expression during oligodendrocyte differentiation. Promotes oligodendrocyte terminal differentiation. {ECO:0000269|PubMed:30837646}.	Opalin OS=Mus musculus OX=10090 GN=Opalin PE=1 SV=1 - [OPALI_MOUSE]	23.78	2	2	2	143	15.8231	4.88135	1.47076	2	65.29	1.18473	2	27.1091	1.25592	2	37.7406	0.616273	2	116.244	0.663492	2	66.5351	0.703768	2	44.648	Quantified
P16460	Argininosuccinate synthase	Ass1	FUNCTION: One of the enzymes of the urea cycle, the metabolic pathway transforming neurotoxic amonia produced by protein catabolism into inocuous urea in the liver of ureotelic animals. Catalyzes the formation of arginosuccinate from aspartate, citrulline and ATP and together with ASL it is responsible for the biosynthesis of arginine in most body tissues. {ECO:0000250|UniProtKB:P00966}.	Argininosuccinate synthase OS=Mus musculus OX=10090 GN=Ass1 PE=1 SV=1 - [ASSY_MOUSE]	18.2	9	9	11	412	46.555	8.22119	1.46198	11	31.6517	1.24525	11	15.1923	1.26228	11	8.74107	0.696438	11	48.4452	0.847294	11	20.375	0.788884	11	27.12	Quantified
Q9JJF0	Nucleosome assembly protein 1-like 5	Nap1l5		Nucleosome assembly protein 1-like 5 OS=Mus musculus OX=10090 GN=Nap1l5 PE=1 SV=1 - [NP1L5_MOUSE]	14.74	2	2	3	156	17.013	4.32275	1.45845	3	0.404549	1.08939	3	0.112694	1.23425	3	3.29487	0.770306	3	9.74805	0.858568	3	0.039707	0.816434	3	4.46246	Quantified
P31650	Sodium- and chloride-dependent GABA transporter 3	Slc6a11	FUNCTION: Terminates the action of GABA by its high affinity sodium-dependent reuptake into presynaptic terminals. Can also transport beta-alanine and taurine.	Sodium- and chloride-dependent GABA transporter 3 OS=Mus musculus OX=10090 GN=Slc6a11 PE=1 SV=2 - [S6A11_MOUSE]	13.4	7	9	25	627	69.9143	6.97607	1.455	21	40.192	1.19257	21	13.0005	1.15199	17	23.9287	0.69764	21	21.5231	0.811707	21	19.1259	0.776452	21	38.5616	Quantified
Q8K3E5	Jouberin	Ahi1	FUNCTION: Involved in vesicle trafficking and required for ciliogenesis, formation of primary non-motile cilium, and recruitment of RAB8A to the basal body of primary cilium (PubMed:19625297). Component of the tectonic-like complex, a complex localized at the transition zone of primary cilia and acting as a barrier that prevents diffusion of transmembrane proteins between the cilia and plasma mem…	Jouberin OS=Mus musculus OX=10090 GN=Ahi1 PE=1 SV=2 - [AHI1_MOUSE]	2.2	2	2	2	1047	119.575	7.18115	1.45294	2	8.28962	1.13536	2	9.38022	0.843175	1		0.852781	2	1.15506	0.744064	2	2.18761	0.877158	2	5.77069	Quantified
Q01065	Calcium/calmodulin-dependent 3',5'-cyclic nucleotide phosphodiesterase 1B	Pde1b	FUNCTION: Cyclic nucleotide phosphodiesterase with a dual-specificity for the second messengers cAMP and cGMP, which are key regulators of many important physiological processes. Has a preference for cGMP as a substrate (By similarity). {ECO:0000250}.	Calcium/calmodulin-dependent 3',5'-cyclic nucleotide phosphodiesterase 1B OS=Mus musculus OX=10090 GN=Pde1b PE=1 SV=2 - [PDE1B_MOUSE]	18.5	6	7	8	535	61.1867	5.71924	1.44905	7	16.6368	1.1387	7	17.9382	1.07447	5	62.0681	0.748883	7	11.5748	0.757087	7	8.88314	0.79238	7	13.2106	Quantified
Q9R118	Serine protease HTRA1	Htra1	FUNCTION: Serine protease with a variety of targets, including extracellular matrix proteins such as fibronectin. HTRA1-generated fibronectin fragments further induce synovial cells to up-regulate MMP1 and MMP3 production. May also degrade proteoglycans, such as aggrecan, decorin and fibromodulin. Through cleavage of proteoglycans, may release soluble FGF-glycosaminoglycan complexes that promote …	Serine protease HTRA1 OS=Mus musculus OX=10090 GN=Htra1 PE=1 SV=2 - [HTRA1_MOUSE]	1.67	1	1	1	480	51.1816	7.6499	1.44825	1		1.29665	1		0.979689	1		0.823136	1		0.776872	1		0.685896	1		Quantified
Q08093	Calponin-2	Cnn2	FUNCTION: Thin filament-associated protein that is implicated in the regulation and modulation of smooth muscle contraction. It is capable of binding to actin, calmodulin, troponin C and tropomyosin. The interaction of calponin with actin inhibits the actomyosin Mg-ATPase activity.	Calponin-2 OS=Mus musculus OX=10090 GN=Cnn2 PE=1 SV=1 - [CNN2_MOUSE]	18.03	2	3	5	305	33.134	7.62061	1.44063	3	14.5683	0.962978	3	4.76499	0.948395	1		0.947838	3	7.44497	0.891256	3	3.10384	0.965014	3	12.6496	Quantified
O54901	OX-2 membrane glycoprotein	Cd200	FUNCTION: Costimulates T-cell proliferation. May regulate myeloid cell activity in a variety of tissues (By similarity). {ECO:0000250}.	OX-2 membrane glycoprotein OS=Mus musculus OX=10090 GN=Cd200 PE=1 SV=1 - [OX2G_MOUSE]	8.99	3	3	4	278	31.236	8.79248	1.43579	4	10.483	1.16826	4	7.5595	1.28438	4	28.7307	0.739248	4	22.223	0.868914	4	15.4785	0.784195	4	9.44535	Quantified
Q6P9J5	KN motif and ankyrin repeat domain-containing protein 4	Kank4	FUNCTION: May be involved in the control of cytoskeleton formation by regulating actin polymerization. {ECO:0000250|UniProtKB:Q5T7N3}.	KN motif and ankyrin repeat domain-containing protein 4 OS=Mus musculus OX=10090 GN=Kank4 PE=1 SV=1 - [KANK4_MOUSE]	4.33	3	3	3	1016	110.336	4.88135	1.43541	3	16.4355	1.13648	3	1.95398	1.12068	3	2.08004	0.726102	3	12.5013	0.747525	3	2.81892	0.814338	3	15.5318	Quantified
P53657	Pyruvate kinase PKLR	Pklr	FUNCTION: Plays a key role in glycolysis. {ECO:0000250}.	Pyruvate kinase PKLR OS=Mus musculus OX=10090 GN=Pklr PE=1 SV=1 - [KPYR_MOUSE]	7.32	1	3	16	574	62.2696	7.09326	1.4342	1		1.10742	1		1.32371	1		0.851745	1		0.747033	1		0.848035	1		Quantified
Q924N4	Solute carrier family 12 member 6	Slc12a6	FUNCTION: Mediates electroneutral potassium-chloride cotransport. May be activated by cell swelling. May contribute to cell volume homeostasis in single cells. {ECO:0000269|PubMed:10347194}.	Solute carrier family 12 member 6 OS=Mus musculus OX=10090 GN=Slc12a6 PE=1 SV=2 - [S12A6_MOUSE]	7.22	2	10	28	1150	127.444	7.03467	1.43169	3	30.2496	1.16027	3	3.80012	0.980804	3	7.42108	0.798141	3	10.4401	0.902516	3	14.1	0.71677	3	22.057	Quantified
Q8K097	Protein lifeguard 2	Faim2	FUNCTION: Antiapoptotic protein which protects cells uniquely from Fas-induced apoptosis. Regulates Fas-mediated apoptosis in neurons by interfering with caspase-8 activation. Plays a role in cerebellar development by affecting cerebellar size, internal granular layer (IGL) thickness, and Purkinje cell (PC) development. {ECO:0000269|PubMed:17635665, ECO:0000269|PubMed:21209208, ECO:0000269|PubMed…	Protein lifeguard 2 OS=Mus musculus OX=10090 GN=Faim2 PE=2 SV=1 - [LFG2_MOUSE]	6.94	1	1	1	317	35.235	6.91748	1.42692	1		1.06474	1		0.781617	1		0.821139	1		0.851619	1		0.873831	1		Quantified
Q6ZWY8	Thymosin beta-10	Tmsb10	FUNCTION: Plays an important role in the organization of the cytoskeleton. Binds to and sequesters actin monomers (G actin) and therefore inhibits actin polymerization (By similarity). {ECO:0000250}.	Thymosin beta-10 OS=Mus musculus OX=10090 GN=Tmsb10 PE=1 SV=3 - [TYB10_MOUSE]	79.55	3	6	14	44	5.02255	5.36377	1.42658	6	14.8892	1.03778	6	2.51806	0.687403	4	17.071	0.928989	6	21.3587	0.675584	6	12.901	0.914544	6	9.18349	Quantified
Q91XV3	Brain acid soluble protein 1	Basp1		Brain acid soluble protein 1 OS=Mus musculus OX=10090 GN=Basp1 PE=1 SV=3 - [BASP1_MOUSE]	86.28	15	15	35	226	22.0736	4.51318	1.42559	35	42.2031	1.093	35	17.151	0.950281	24	26.9399	0.779046	35	35.982	0.723103	35	23.1954	0.828713	35	17.7364	Quantified
Q8BG19	Transmembrane and TPR repeat-containing protein 4	Tmtc4	FUNCTION: Transfers mannosyl residues to the hydroxyl group of serine or threonine residues. The 4 members of the TMTC family are O-mannosyl-transferases dedicated primarily to the cadherin superfamily, each member seems to have a distinct role in decorating the cadherin domains with O-linked mannose glycans at specific regions. Also acts as O-mannosyl-transferase on other proteins such as PDIA3.…	Transmembrane and TPR repeat-containing protein 4 OS=Mus musculus OX=10090 GN=Tmtc4 PE=2 SV=1 - [TMTC4_MOUSE]	0.94	1	1	1	741	82.9095	8.68994	1.41231	1		1.0646	1		1.2282	1		0.834293	1		0.836186	1		0.852852	1		Quantified
P56387	Dynein light chain Tctex-type 3	Dynlt3	FUNCTION: Acts as one of several non-catalytic accessory components of the cytoplasmic dynein 1 complex that are thought to be involved in linking dynein to cargos and to adapter proteins that regulate dynein function. Cytoplasmic dynein 1 acts as a motor for the intracellular retrograde motility of vesicles and organelles along microtubules. Probably binds BUB3 as part of transport cargo. Requir…	Dynein light chain Tctex-type 3 OS=Mus musculus OX=10090 GN=Dynlt3 PE=1 SV=1 - [DYLT3_MOUSE]	28.45	2	2	2	116	12.9492	5.12256	1.41041	2	24.216	1.24164	2	0.168717	1.09503	2	134.301	0.784642	2	0.470132	0.746176	2	22.8074	0.768792	2	6.59574	Quantified
Q9D1X0	Nucleolar protein 3	Nol3	FUNCTION: Apoptosis repressor that blocks multiple modes of cell death. Inhibits extrinsic apoptotic pathways through two different ways. Firstly by interacting with FAS and FADD upon FAS activation blocking death-inducing signaling complex (DISC) assembly (By similarity). Secondly by interacting with CASP8 in a mitochondria localization- and phosphorylation-dependent manner, limiting the amount …	Nucleolar protein 3 OS=Mus musculus OX=10090 GN=Nol3 PE=1 SV=1 - [NOL3_MOUSE]	17.27	2	2	3	220	24.5524	4.06885	1.40912	3	33.8694	1.08343	3	18.9133	0.760928	2	24.3242	0.970772	3	15.8063	0.837606	3	18.0394	0.835288	3	26.797	Quantified
P63276	40S ribosomal protein S17	Rps17		40S ribosomal protein S17 OS=Mus musculus OX=10090 GN=Rps17 PE=1 SV=2 - [RS17_MOUSE]	40.74	7	7	11	135	15.5144	9.84717	1.40623	11	33.9456	1.2161	11	26.3552	1.12855	11	31.8268	0.755935	11	41.3066	0.772703	11	37.4596	0.848018	11	18.825	Quantified
Q6P3Z3	THAP domain-containing protein 4	Thap4	FUNCTION: In vitro catalyzes the heme-based conversion of peroxynitrite into nitrate/NO3-. May be involved in the detoxification of peroxynitrite which is responsible for the nitration of L-free tyrosine. Also selectively binds nitric oxide/NO in vitro. {ECO:0000250|UniProtKB:Q8WY91}.	THAP domain-containing protein 4 OS=Mus musculus OX=10090 GN=Thap4 PE=1 SV=1 - [THAP4_MOUSE]	1.23	1	1	1	569	62.5315	9.1001	1.40453	1		1.19507	1		1.14055	1		0.74358	1		0.841395	1		0.810095	1		Quantified
Q04899	Cyclin-dependent kinase 18	Cdk18	FUNCTION: May play a role in signal transduction cascades in terminally differentiated cells.	Cyclin-dependent kinase 18 OS=Mus musculus OX=10090 GN=Cdk18 PE=1 SV=1 - [CDK18_MOUSE]	14.63	3	5	8	451	51.8149	8.51416	1.40163	4	24.1173	1.20929	4	15.7315	1.54186	4	26.7674	0.79467	4	19.8694	0.759348	4	24.5138	0.743606	4	23.3028	Quantified
Q8VC88	Grancalcin	Gca	FUNCTION: Calcium-binding protein that may play a role in the adhesion of neutrophils to fibronectin. May play a role in the formation of focal adhesions. {ECO:0000269|PubMed:16934789}.	Grancalcin OS=Mus musculus OX=10090 GN=Gca PE=1 SV=1 - [GRAN_MOUSE]	8.18	2	2	2	220	24.6466	5.07178	1.39734	2	12.9325	1.26873	2	1.99734	1.13002	2	17.6189	0.808417	2	18.198	0.806125	2	4.48983	0.718742	2	7.60711	Quantified
Q9CQ22	Ragulator complex protein LAMTOR1	Lamtor1	FUNCTION: As part of the Ragulator complex it is involved in amino acid sensing and activation of mTORC1, a signaling complex promoting cell growth in response to growth factors, energy levels, and amino acids. Activated by amino acids through a mechanism involving the lysosomal V-ATPase, the Ragulator functions as a guanine nucleotide exchange factor activating the small GTPases Rag. Activated R…	Ragulator complex protein LAMTOR1 OS=Mus musculus OX=10090 GN=Lamtor1 PE=1 SV=1 - [LTOR1_MOUSE]	7.45	1	1	1	161	17.7378	5.14795	1.38591	1		1.28534	1		1.36692	1		0.85302	1		0.753367	1		0.715406	1		Quantified
P25785	Metalloproteinase inhibitor 2	Timp2	FUNCTION: Complexes with metalloproteinases (such as collagenases) and irreversibly inactivates them by binding to their catalytic zinc cofactor.	Metalloproteinase inhibitor 2 OS=Mus musculus OX=10090 GN=Timp2 PE=1 SV=2 - [TIMP2_MOUSE]	6.82	1	1	1	220	24.3121	7.48877	1.38482	1		1.11517	1		0.824226	1		0.850523	1		0.820354	1		0.864059	1		Quantified
Q3U4G3	Xyloside xylosyltransferase 1	Xxylt1	FUNCTION: Alpha-1,3-xylosyltransferase, which elongates the O-linked xylose-glucose disaccharide attached to EGF-like repeats in the extracellular domain of target proteins by catalyzing the addition of the second xylose. Known targets include Notch proteins and coagulation factors, such as F9. {ECO:0000269|PubMed:26414444}.	Xyloside xylosyltransferase 1 OS=Mus musculus OX=10090 GN=Xxylt1 PE=1 SV=2 - [XXLT1_MOUSE]	2.04	1	1	1	392	43.8103	7.78174	1.38279	1		1.35839	1		1.2569	1		0.680785	1		0.830411	1		0.724772	1		Quantified
Q811I0	ATP synthase mitochondrial F1 complex assembly factor 1	Atpaf1	FUNCTION: May play an essential role for the assembly of the mitochondrial F1-F0 complex. {ECO:0000250}.	ATP synthase mitochondrial F1 complex assembly factor 1 OS=Mus musculus OX=10090 GN=Atpaf1 PE=1 SV=1 - [ATPF1_MOUSE]	12.04	3	3	3	324	36.3315	8.19189	1.38171	3	12.6246	1.04602	3	2.68262	0.901283	3	37.9301	0.824816	3	6.10552	0.8364	3	16.7797	0.817412	3	7.27484	Quantified
P48320	Glutamate decarboxylase 2	Gad2	FUNCTION: Catalyzes the production of GABA.	Glutamate decarboxylase 2 OS=Mus musculus OX=10090 GN=Gad2 PE=1 SV=1 - [DCE2_MOUSE]	26.15	11	13	20	585	65.1815	6.90283	1.38168	12	22.1069	1.11721	12	6.86935	1.08046	9	27.0482	0.80426	12	23.9752	0.825083	12	17.9885	0.862047	12	11.8523	Quantified
Q922L6	Negative elongation factor D	Nelfcd	FUNCTION: Essential component of the NELF complex, a complex that negatively regulates the elongation of transcription by RNA polymerase II (By similarity). The NELF complex, which acts via an association with the DSIF complex and causes transcriptional pausing, is counteracted by the P-TEFb kinase complex (By similarity). {ECO:0000250|UniProtKB:Q8IXH7}.	Negative elongation factor D OS=Mus musculus OX=10090 GN=Nelfcd PE=1 SV=2 - [NELFD_MOUSE]	2.2	1	1	1	591	66.2334	5.16064	1.38117	1		1.11228	1		1.50716	1		0.958923	1		0.754156	1		0.787539	1		Quantified
Q8K3W0	BRISC and BRCA1-A complex member 2	Babam2	FUNCTION: Component of the BRCA1-A complex, a complex that specifically recognizes 'Lys-63'-linked ubiquitinated histones H2A and H2AX at DNA lesions sites, leading to target the BRCA1-BARD1 heterodimer to sites of DNA damage at double-strand breaks (DSBs). The BRCA1-A complex also possesses deubiquitinase activity that specifically removes 'Lys-63'-linked ubiquitin on histones H2A and H2AX. In t…	BRISC and BRCA1-A complex member 2 OS=Mus musculus OX=10090 GN=Babam2 PE=1 SV=2 - [BABA2_MOUSE]	7.31	3	3	5	383	43.5168	5.93506	1.38048	4	19.8047	1.19176	4	2.50238	0.757945	3	16.6111	0.764402	4	7.77791	0.843343	4	12.1762	0.831878	4	16.3059	Quantified
P84075	Neuron-specific calcium-binding protein hippocalcin	Hpca	FUNCTION: Calcium-binding protein that may play a role in the regulation of voltage-dependent calcium channels. May also play a role in cyclic-nucleotide-mediated signaling through the regulation of adenylate and guanylate cyclases. {ECO:0000250|UniProtKB:P84074, ECO:0000250|UniProtKB:P84076}.	Neuron-specific calcium-binding protein hippocalcin OS=Mus musculus OX=10090 GN=Hpca PE=1 SV=2 - [HPCA_MOUSE]	53.37	2	11	30	193	22.413	4.97021	1.3776	3	0.0287265	1.07669	3	0.724947	1.184	3	13.7472	0.831447	3	2.34551	0.847847	3	0.508755	0.891351	3	6.51375	Quantified
Q8K2I1	Protein farnesyltransferase subunit beta	Fntb	FUNCTION: Essential subunit of the farnesyltransferase complex. Catalyzes the transfer of a farnesyl moiety from farnesyl diphosphate to a cysteine at the fourth position from the C-terminus of several proteins having the C-terminal sequence Cys-aliphatic-aliphatic-X. {ECO:0000269|PubMed:21520375}.	Protein farnesyltransferase subunit beta OS=Mus musculus OX=10090 GN=Fntb PE=1 SV=1 - [FNTB_MOUSE]	3.66	2	2	3	437	48.7879	5.79541	1.37385	3	28.0338	1.09829	3	5.51593	1.11417	2	43.5625	0.747519	3	4.71009	0.848141	3	1.14032	0.856931	3	60.459	Quantified
P56389	Cytidine deaminase	Cda	FUNCTION: This enzyme scavenges exogenous and endogenous cytidine and 2'-deoxycytidine for UMP synthesis. {ECO:0000250}.	Cytidine deaminase OS=Mus musculus OX=10090 GN=Cda PE=1 SV=2 - [CDD_MOUSE]	8.9	1	1	1	146	16.121	5.57959	1.36889	1		1.2337	1		1.0653	1		0.732844	1		0.845849	1		0.815649	1		Quantified
Q6NXH9	Keratin, type II cytoskeletal 73	Krt73	FUNCTION: Has a role in hair formation. Specific component of keratin intermediate filaments in the inner root sheath (IRS) of the hair follicle (By similarity). {ECO:0000250}.	Keratin, type II cytoskeletal 73 OS=Mus musculus OX=10090 GN=Krt73 PE=1 SV=1 - [K2C73_MOUSE]	5.19	1	4	5	539	58.8747	8.08936	1.36679	1		0.82439	1		1.0838	1		0.84153	1		1.01667	1		0.969451	1		Quantified
P61215	Carbonic anhydrase-related protein 10	Ca10	FUNCTION: Does not have a catalytic activity.	Carbonic anhydrase-related protein 10 OS=Mus musculus OX=10090 GN=Ca10 PE=1 SV=1 - [CAH10_MOUSE]	3.35	1	1	1	328	37.5389	8.08936	1.36127	1		1.30818	1		1.27857	1		0.734461	1		0.770584	1		0.797616	1		Quantified
O35526	Syntaxin-1A	Stx1a	FUNCTION: Plays an essential role in hormone and neurotransmitter calcium-dependent exocytosis and endocytosis (PubMed:17502420, PubMed:28596237, PubMed:28031464). Part of the SNARE (Soluble NSF Attachment Receptor) complex composed of SNAP25, STX1A and VAMP2 which mediates the fusion of synaptic vesicles with the presynaptic plasma membrane. STX1A and SNAP25 are localized on the plasma membrane …	Syntaxin-1A OS=Mus musculus OX=10090 GN=Stx1a PE=1 SV=3 - [STX1A_MOUSE]	32.29	6	11	25	288	33.0337	5.23682	1.35953	7	23.4687	0.997748	7	4.50037	0.768043	5	5.92397	0.863821	7	9.83949	0.919682	7	12.0099	0.954469	7	6.29854	Quantified
P97770	THUMP domain-containing protein 3	Thumpd3		THUMP domain-containing protein 3 OS=Mus musculus OX=10090 GN=Thumpd3 PE=1 SV=1 - [THUM3_MOUSE]	1.78	1	1	1	505	56.3954	7.43018	1.35369	1		1.19687	1		1.3328	1		0.762801	1		0.831145	1		0.83055	1		Quantified
Q8BLE7	Vesicular glutamate transporter 2	Slc17a6	FUNCTION: Mediates the uptake of glutamate into synaptic vesicles at presynaptic nerve terminals of excitatory neural cells. May also mediate the transport of inorganic phosphate. {ECO:0000269|PubMed:11432869, ECO:0000269|PubMed:15103023, ECO:0000269|PubMed:15118123, ECO:0000269|PubMed:17108179}.	Vesicular glutamate transporter 2 OS=Mus musculus OX=10090 GN=Slc17a6 PE=1 SV=1 - [VGLU2_MOUSE]	13.23	5	6	7	582	64.5186	6.68311	1.35295	6	11.7412	1.21434	6	9.66345	1.22739	5	5.1772	0.727583	6	24.253	0.881697	6	7.89849	0.761071	6	14.8946	Quantified
P31324	cAMP-dependent protein kinase type II-beta regulatory subunit	Prkar2b	FUNCTION: Regulatory subunit of the cAMP-dependent protein kinases involved in cAMP signaling in cells. Type II regulatory chains mediate membrane association by binding to anchoring proteins, including the MAP2 kinase.	cAMP-dependent protein kinase type II-beta regulatory subunit OS=Mus musculus OX=10090 GN=Prkar2b PE=1 SV=3 - [KAP3_MOUSE]	22.6	6	8	16	416	46.138	4.98291	1.3527	12	15.8691	1.14444	12	7.88673	1.04007	11	26.0409	0.8232	12	15.0249	0.830828	12	16.3985	0.851793	12	13.5784	Quantified
P59823	Interleukin-1 receptor accessory protein-like 1	Il1rapl1	FUNCTION: May regulate secretion and presynaptic differentiation through inhibition of the activity of N-type voltage-gated calcium channel. May activate the MAP kinase JNK (By similarity). Plays a role in neurite outgrowth (By similarity). During dendritic spine formation can bidirectionally induce pre- and post-synaptic differentiation of neurons by trans-synaptically binding to PTPRD (PubMed:2…	Interleukin-1 receptor accessory protein-like 1 OS=Mus musculus OX=10090 GN=Il1rapl1 PE=1 SV=1 - [IRPL1_MOUSE]	1.15	1	1	1	695	79.5793	6.31592	1.35134	1		1.15186	1		0.904908	1		0.851653	1		0.835425	1		0.838904	1		Quantified
P06837	Neuromodulin	Gap43	FUNCTION: This protein is associated with nerve growth. It is a major component of the motile 'growth cones' that form the tips of elongating axons. Plays a role in axonal and dendritic filopodia induction. {ECO:0000250|UniProtKB:P17677}.	Neuromodulin OS=Mus musculus OX=10090 GN=Gap43 PE=1 SV=1 - [NEUM_MOUSE]	81.5	15	15	35	227	23.6183	4.729	1.35091	35	22.4304	1.07098	35	13.8465	0.978877	27	24.4896	0.932475	35	24.1272	0.850791	35	18.3476	0.880176	35	12.4616	Quantified
P28230	Gap junction beta-1 protein	Gjb1	FUNCTION: One gap junction consists of a cluster of closely packed pairs of transmembrane channels, the connexons, through which materials of low MW diffuse from one cell to a neighboring cell.	Gap junction beta-1 protein OS=Mus musculus OX=10090 GN=Gjb1 PE=1 SV=3 - [CXB1_MOUSE]	2.83	1	1	1	283	31.9826	8.95361	1.35087	1		1.31035	1		1.44326	1		0.721958	1		0.814154	1		0.763979	1		Quantified
Q91WK5	Glycine cleavage system H protein, mitochondrial	Gcsh	FUNCTION: The glycine cleavage system catalyzes the degradation of glycine. The H protein (GCSH) shuttles the methylamine group of glycine from the P protein (GLDC) to the T protein (GCST) (By similarity). {ECO:0000250|UniProtKB:P11183}.	Glycine cleavage system H protein, mitochondrial OS=Mus musculus OX=10090 GN=Gcsh PE=1 SV=2 - [GCSH_MOUSE]	17.65	2	2	4	170	18.6253	4.75439	1.35027	4	38.1949	1.13357	4	19.6974	1.05035	4	23.3261	0.703205	4	31.162	0.803846	4	43.3366	0.85124	4	22.7198	Quantified
Q8C436	Protein-lysine methyltransferase METTL21D	Vcpkmt	FUNCTION: Protein-lysine N-methyltransferase that specifically trimethylates 'Lys-315' of VCP/p97; this modification may decrease VCP ATPase activity. {ECO:0000250}.	Protein-lysine methyltransferase METTL21D OS=Mus musculus OX=10090 GN=Vcpkmt PE=2 SV=2 - [MT21D_MOUSE]	11.84	2	2	2	228	25.5189	4.729	1.34812	1		1.44722	1		1.18352	1		0.669864	1		0.775469	1		0.732792	1		Quantified
P97872	Dimethylaniline monooxygenase [N-oxide-forming] 5	Fmo5	FUNCTION: Acts as Baeyer-Villiger monooxygenase on a broad range of substrates. Catalyzes the insertion of an oxygen atom into a carbon-carbon bond adjacent to a carbonyl, which converts ketones to esters. Active on diverse carbonyl compounds, whereas soft nucleophiles are mostly non- or poorly reactive. In contrast with other forms of FMO it is non- or poorly active on 'classical' substrates suc…	Dimethylaniline monooxygenase [N-oxide-forming] 5 OS=Mus musculus OX=10090 GN=Fmo5 PE=1 SV=4 - [FMO5_MOUSE]	1.31	1	1	1	533	59.962	8.73389	1.34642	1		1.2087	1		2.16217	1		0.676187	1		0.847984	1		0.808773	1		Quantified
Q8BH47	Vesicle-trafficking protein SEC22a	Sec22a	FUNCTION: May be involved in vesicle transport between the ER and the Golgi complex. {ECO:0000250|UniProtKB:Q642F4}.	Vesicle-trafficking protein SEC22a OS=Mus musculus OX=10090 GN=Sec22a PE=2 SV=1 - [SC22A_MOUSE]	2.61	1	1	1	307	35.0016	8.36768	1.34409	1		1.11552	1		1.62493	1		0.751649	1		0.919889	1		0.824103	1		Quantified
Q8BFP9	[Pyruvate dehydrogenase (acetyl-transferring)] kinase isozyme 1, mitochondrial	Pdk1	FUNCTION: Kinase that plays a key role in regulation of glucose and fatty acid metabolism and homeostasis via phosphorylation of the pyruvate dehydrogenase subunits PDHA1 and PDHA2. This inhibits pyruvate dehydrogenase activity, and thereby regulates metabolite flux through the tricarboxylic acid cycle, down-regulates aerobic respiration and inhibits the formation of acetyl-coenzyme A from pyruva…	[Pyruvate dehydrogenase (acetyl-transferring)] kinase isozyme 1, mitochondrial OS=Mus musculus OX=10090 GN=Pdk1 PE=1 SV=2 - [PDK1_MOUSE]	8.06	2	3	3	434	48.9638	8.19189	1.34011	2	14.6779	1.28006	2	19.6032	1.36105	2	55.5643	0.756481	2	26.2097	0.781646	2	19.1101	0.76223	2	24.7639	Quantified
P61460	GATOR complex protein DEPDC5	Depdc5	FUNCTION: As a component of the GATOR1 complex functions as an inhibitor of the amino acid-sensing branch of the TORC1 pathway. The GATOR1 complex strongly increases GTP hydrolysis by RRAGA and RRAGB within RRAGC-containing heterodimers, thereby deactivating RRAGs, releasing mTORC1 from lysosomal surface and inhibiting mTORC1 signaling. The GATOR1 complex is negatively regulated by GATOR2 the oth…	GATOR complex protein DEPDC5 OS=Mus musculus OX=10090 GN=Depdc5 PE=1 SV=2 - [DEPD5_MOUSE]	0.63	1	1	1	1591	180.264	6.7417	1.33686	1		1.31176	1		1.38346	1		0.795778	1		0.768381	1		0.762413	1		Quantified
Q3UHH2	Solute carrier family 22 member 23	Slc22a23		Solute carrier family 22 member 23 OS=Mus musculus OX=10090 GN=Slc22a23 PE=2 SV=1 - [S22AN_MOUSE]	6.68	5	5	5	689	74.2762	7.82568	1.33451	5	25.4687	1.18313	5	9.90228	1.25217	5	24.8439	0.851577	5	16.1177	0.82714	5	8.19978	0.825211	5	7.76145	Quantified
Q8CHK3	Lysophospholipid acyltransferase 7	Mboat7	FUNCTION: Acyltransferase which contributes to the regulation of free arachidonic acid (AA) in the cell through the remodeling of phospholipids. Mediates the conversion of lysophosphatidylinositol (1-acylglycerophosphatidylinositol or LPI) into phosphatidylinositol (1,2-diacyl-sn-glycero-3-phosphoinositol or PI) (LPIAT activity). Prefers arachidonoyl-CoA as the acyl donor (PubMed:23097495). Lysop…	Lysophospholipid acyltransferase 7 OS=Mus musculus OX=10090 GN=Mboat7 PE=1 SV=1 - [MBOA7_MOUSE]	6.98	3	3	3	473	53.4004	8.68994	1.33272	3	0.203239	1.06093	3	5.64028	1.59826	3	7.01935	0.814225	3	3.94364	0.882471	3	7.83456	0.870773	3	12.2629	Quantified
Q8CI95	Oxysterol-binding protein-related protein 11	Osbpl11	FUNCTION: Plays a role in regulating ADIPOQ and FABP4 levels in differentiating adipocytes and is also involved in regulation of adipocyte triglyceride storage. Weakly binds 25-hydroxycholesterol. {ECO:0000250|UniProtKB:Q9BXB4}.	Oxysterol-binding protein-related protein 11 OS=Mus musculus OX=10090 GN=Osbpl11 PE=1 SV=2 - [OSB11_MOUSE]	3.6	2	2	2	751	83.5765	7.00537	1.32911	2	26.4252	1.13223	2	3.78647	0.993927	2	4.13948	0.815891	2	20.7804	0.869877	2	9.93105	0.835854	2	17.229	Quantified
Q9JI13	Something about silencing protein 10	Utp3	FUNCTION: Essential for gene silencing: has a role in the structure of silenced chromatin. Plays a role in the developing brain. {ECO:0000250|UniProtKB:Q12136, ECO:0000269|PubMed:11404095}.	Something about silencing protein 10 OS=Mus musculus OX=10090 GN=Utp3 PE=1 SV=1 - [SAS10_MOUSE]	1.28	1	1	2	469	53.3666	5.5415	1.32873	2	1.03072	1.27304	2	6.19274	1.48319	2	17.32	0.521031	2	25.4804	0.929484	2	15.7407	0.85531	2	9.66363	Quantified
O55022	Membrane-associated progesterone receptor component 1	Pgrmc1	FUNCTION: Component of a progesterone-binding protein complex. Binds progesterone. Has many reported cellular functions (heme homeostasis, interaction with CYPs). Required for the maintenance of uterine histoarchitecture and normal female reproductive lifespan (PubMed:28005395). Intracellular heme chaperone. Regulates heme synthesis via interactions with FECH and acts as a heme donor for at least…	Membrane-associated progesterone receptor component 1 OS=Mus musculus OX=10090 GN=Pgrmc1 PE=1 SV=4 - [PGRC1_MOUSE]	44.62	7	9	17	195	21.6808	4.70361	1.3245	12	29.8721	1.12599	12	25.9804	1.13572	9	8.72379	0.713624	12	45.7442	0.866861	12	22.618	0.957995	12	16.9605	Quantified
P50114	Protein S100-B	S100b	FUNCTION: Weakly binds calcium but binds zinc very tightly-distinct binding sites with different affinities exist for both ions on each monomer. Physiological concentrations of potassium ion antagonize the binding of both divalent cations, especially affecting high-affinity calcium-binding sites. Binds to and initiates the activation of STK38 by releasing autoinhibitory intramolecular interaction…	Protein S100-B OS=Mus musculus OX=10090 GN=S100b PE=1 SV=2 - [S100B_MOUSE]	46.74	4	4	6	92	10.721	4.55127	1.32375	6	3.81489	1.22673	6	17.3186	1.17432	6	22.0715	0.801666	6	18.989	0.819789	6	8.25686	0.836558	6	20.6089	Quantified
Q62178	Semaphorin-4A	Sema4a	FUNCTION: Cell surface receptor for PLXNB1, PLXNB2, PLXNB3 and PLXND1 that plays an important role in cell-cell signaling (PubMed:20043131, PubMed:17318185). Regulates glutamatergic and GABAergic synapse development (PubMed:29981480). Promotes the development of inhibitory synapses in a PLXNB1-dependent manner and promotes the development of excitatory synapses in a PLXNB2-dependent manner (PubMe…	Semaphorin-4A OS=Mus musculus OX=10090 GN=Sema4a PE=1 SV=2 - [SEM4A_MOUSE]	6.32	4	4	4	760	83.3675	7.72314	1.32184	4	20.3152	1.07197	4	3.43003	1.08085	2	2.82937	0.975806	4	13.0515	0.949674	4	6.25301	0.833877	4	12.6661	Quantified
P57716	Nicastrin	Ncstn	FUNCTION: Essential subunit of the gamma-secretase complex, an endoprotease complex that catalyzes the intramembrane cleavage of integral membrane proteins such as Notch receptors and APP (amyloid-beta precursor protein). The gamma-secretase complex plays a role in Notch and Wnt signaling cascades and regulation of downstream processes via its role in processing key regulatory proteins, and by re…	Nicastrin OS=Mus musculus OX=10090 GN=Ncstn PE=1 SV=3 - [NICA_MOUSE]	1.55	1	1	1	708	78.4425	6.0874	1.32108	1		1.24285	1		1.05322	1		0.82624	1		0.89171	1		0.740721	1		Quantified
P18608	Non-histone chromosomal protein HMG-14	Hmgn1	FUNCTION: Binds to the inner side of the nucleosomal DNA thus altering the interaction between the DNA and the histone octamer. May be involved in the process which maintains transcribable genes in a unique chromatin conformation. Inhibits the phosphorylation of nucleosomal histones H3 and H2A by RPS6KA5/MSK1 and RPS6KA3/RSK2. {ECO:0000269|PubMed:15327773}.	Non-histone chromosomal protein HMG-14 OS=Mus musculus OX=10090 GN=Hmgn1 PE=1 SV=2 - [HMGN1_MOUSE]	18.75	3	3	6	96	10.1464	9.75928	1.32092	6	68.0068	1.19324	6	43.4611	1.11545	5	22.6086	0.748919	6	69.2026	0.731031	6	53.1979	0.777437	6	55.3565	Quantified
Q9DCT8	Cysteine-rich protein 2	Crip2		Cysteine-rich protein 2 OS=Mus musculus OX=10090 GN=Crip2 PE=1 SV=1 - [CRIP2_MOUSE]	13.94	2	2	3	208	22.7121	8.63135	1.32032	3	8.58815	1.16588	3	5.812	0.933099	2	35.0627	0.875681	3	8.23271	0.845047	3	3.72153	0.822752	3	6.07135	Quantified
Q9QXX4	Calcium-binding mitochondrial carrier protein Aralar2	Slc25a13	FUNCTION: Mitochondrial and calcium-binding carrier that catalyzes the calcium-dependent exchange of cytoplasmic glutamate with mitochondrial aspartate across the mitochondrial inner membrane. May have a function in the urea cycle. {ECO:0000250|UniProtKB:Q9UJS0}.	Calcium-binding mitochondrial carrier protein Aralar2 OS=Mus musculus OX=10090 GN=Slc25a13 PE=1 SV=1 - [CMC2_MOUSE]	10.06	2	6	16	676	74.4198	8.60205	1.31854	2	18.4341	1.08156	2	35.5148	2.18347	2	124.86	0.727984	2	1.81265	0.873723	2	26.4555	0.793106	2	21.356	Quantified
Q3UNN8	Inactive phospholipase D5	Pld5		Inactive phospholipase D5 OS=Mus musculus OX=10090 GN=Pld5 PE=2 SV=1 - [PLD5_MOUSE]	1.49	1	1	1	536	61.0272	8.71924	1.31764	1		1.35245	1		1.03427	1		0.772448	1		0.803775	1		0.758027	1		Quantified
Q03517	Secretogranin-2	Scg2	FUNCTION: Neuroendocrine protein of the granin family that regulates the biogenesis of secretory granules. {ECO:0000250|UniProtKB:P13521}.	Secretogranin-2 OS=Mus musculus OX=10090 GN=Scg2 PE=1 SV=1 - [SCG2_MOUSE]	22.53	11	11	15	617	70.6004	4.75439	1.31761	15	18.4613	1.12837	15	13.715	1.08234	11	31.2139	0.815754	15	35.6531	0.81942	15	16.6105	0.865404	15	16.7624	Quantified
Q7TN33	CUGBP Elav-like family member 6	Celf6	FUNCTION: RNA-binding protein implicated in the regulation of pre-mRNA alternative splicing. Mediates exon inclusion and/or exclusion in pre-mRNA that are subject to tissue-specific and developmentally regulated alternative splicing. Specifically activates exon 5 inclusion of TNNT2 in a muscle-specific splicing enhancer (MSE)-dependent manner. Promotes also exon exclusion of INSR pre-mRNA (By sim…	CUGBP Elav-like family member 6 OS=Mus musculus OX=10090 GN=Celf6 PE=2 SV=1 - [CELF6_MOUSE]	4.78	1	3	5	460	48.1754	8.646	1.31202	1		1.29065	1		1.24648	1		0.732558	1		0.855859	1		0.788964	1		Quantified
P09066	Homeobox protein engrailed-2	En2		Homeobox protein engrailed-2 OS=Mus musculus OX=10090 GN=En2 PE=2 SV=2 - [HME2_MOUSE]	2.78	1	1	1	324	33.7968	9.42236	1.31023	1		0.99903	1		1.91369	1		0.818073	1		0.933961	1		0.875428	1		Quantified
P63260	Actin, cytoplasmic 2	Actg1	FUNCTION: Actins are highly conserved proteins that are involved in various types of cell motility and are ubiquitously expressed in all eukaryotic cells. {ECO:0000250|UniProtKB:P63261}.	Actin, cytoplasmic 2 OS=Mus musculus OX=10090 GN=Actg1 PE=1 SV=1 - [ACTG_MOUSE]	72.27	1	24	425	375	41.7658	5.47803	1.3079	9	10.067	0.913285	9	23.3787	0.80031	3	39.3241	1.04072	9	14.8105	0.834586	9	9.21495	0.987016	9	6.79404	Quantified
Q9CXY9	GPI-anchor transamidase	Pigk	FUNCTION: Mediates GPI anchoring in the endoplasmic reticulum, by replacing a protein's C-terminal GPI attachment signal peptide with a pre-assembled GPI. During this transamidation reaction, the GPI transamidase forms a carbonyl intermediate with the substrate protein (By similarity). {ECO:0000250}.	GPI-anchor transamidase OS=Mus musculus OX=10090 GN=Pigk PE=1 SV=2 - [GPI8_MOUSE]	2.78	1	1	1	395	44.8665	6.53662	1.30471	1		1.28151	1		0.997434	1		0.78614	1		0.878354	1		0.765037	1		Quantified
Q61627	Glutamate receptor ionotropic, delta-1	Grid1	FUNCTION: Receptor for glutamate. L-glutamate acts as an excitatory neurotransmitter at many synapses in the central nervous system. The postsynaptic actions of Glu are mediated by a variety of receptors that are named according to their selective agonists.	Glutamate receptor ionotropic, delta-1 OS=Mus musculus OX=10090 GN=Grid1 PE=1 SV=2 - [GRID1_MOUSE]	2.87	2	3	3	1009	112.139	6.69775	1.30298	2	4.18989	1.07844	2	11.6797	0.935788	2	14.9141	0.803087	2	11.7039	0.884006	2	1.02839	0.935987	2	0.251437	Quantified
P29416	Beta-hexosaminidase subunit alpha	Hexa	FUNCTION: Responsible for the degradation of GM2 gangliosides, and a variety of other molecules containing terminal N-acetyl hexosamines, in the brain and other tissues.	Beta-hexosaminidase subunit alpha OS=Mus musculus OX=10090 GN=Hexa PE=1 SV=2 - [HEXA_MOUSE]	5.3	2	2	2	528	60.5743	6.53662	1.30275	2	0.584961	1.28827	2	7.52544	1.44478	2	14.0186	0.74776	2	2.42246	0.831234	2	1.18839	0.78929	2	5.63401	Quantified
Q505B7	Protein archease	Zbtb8os	FUNCTION: Component of the tRNA-splicing ligase complex required to facilitate the enzymatic turnover of catalytic subunit RTCB. Together with DDX1, acts by facilitating the guanylylation of RTCB, a key intermediate step in tRNA ligation (By similarity). {ECO:0000250}.	Protein archease OS=Mus musculus OX=10090 GN=Zbtb8os PE=1 SV=2 - [ARCH_MOUSE]	14.29	2	2	2	168	19.7145	4.56396	1.30036	2	30.9298	1.09583	2	11.6398	1.53892	1		0.857618	2	26.5497	0.864335	2	24.1596	0.859614	2	24.701	Quantified
Q9QZ05	eIF-2-alpha kinase GCN2	Eif2ak4	FUNCTION: Metabolic-stress sensing protein kinase that phosphorylates the alpha subunit of eukaryotic translation initiation factor 2 (EIF2S1/eIF-2-alpha) in response to low amino acid availability (PubMed:10504407, PubMed:10655230, PubMed:12176355, PubMed:12215525, PubMed:15213227, PubMed:16054071, PubMed:16176978, PubMed:16121183, PubMed:15774759, PubMed:16601681, PubMed:26102367). Plays a role…	eIF-2-alpha kinase GCN2 OS=Mus musculus OX=10090 GN=Eif2ak4 PE=1 SV=2 - [E2AK4_MOUSE]	1.15	2	2	2	1648	186.37	6.31592	1.2989	2	11.5226	1.13586	2	6.55171	1.21821	2	3.5731	0.715352	2	6.59823	0.853745	2	4.8602	0.946122	2	20.552	Quantified
Q9CVD2	Ataxin-3	Atxn3	FUNCTION: Deubiquitinating enzyme involved in protein homeostasis maintenance, transcription, cytoskeleton regulation, myogenesis and degradation of misfolded chaperone substrates (By similarity). Binds long polyubiquitin chains and trims them, while it has weak or no activity against chains of 4 or less ubiquitins (By similarity). Involved in degradation of misfolded chaperone substrates via its…	Ataxin-3 OS=Mus musculus OX=10090 GN=Atxn3 PE=1 SV=2 - [ATX3_MOUSE]	3.94	1	1	1	355	40.508	4.83057	1.2985	1		1.08001	1		0.910732	1		0.721038	1		0.903462	1		0.991722	1		Quantified
Q3TTY5	Keratin, type II cytoskeletal 2 epidermal	Krt2	FUNCTION: Probably contributes to terminal cornification (By similarity). Associated with keratinocyte activation, proliferation and keratinization (By similarity). Plays a role in the establishment of the epidermal barrier on plantar skin (PubMed:26603179). {ECO:0000250|UniProtKB:P35908, ECO:0000269|PubMed:26603179}.	Keratin, type II cytoskeletal 2 epidermal OS=Mus musculus OX=10090 GN=Krt2 PE=1 SV=1 - [K22E_MOUSE]	3.54	1	4	7	707	70.8798	8.06006	1.29845	3	6.13714	0.820183	3	0.560855	0.769533	1		0.94099	3	2.05149	1.01215	3	16.7808	1.04042	3	6.08464	Quantified
Q9Z223	Molybdopterin synthase catalytic subunit	Mocs2	FUNCTION: Catalytic subunit of the molybdopterin synthase complex, a complex that catalyzes the conversion of precursor Z into molybdopterin. Acts by mediating the incorporation of 2 sulfur atoms from thiocarboxylated MOCS2A into precursor Z to generate a dithiolene group. {ECO:0000255|HAMAP-Rule:MF_03052}.	Molybdopterin synthase catalytic subunit OS=Mus musculus OX=10090 GN=Mocs2 PE=1 SV=3 - [MOC2B_MOUSE]	7.94	1	1	1	189	20.9106	5.96045	1.29782	1		0.923432	1		1.35392	1		1.00959	1		0.867571	1		0.91345	1		Quantified
Q8R3T5	Syntaxin-binding protein 6	Stxbp6	FUNCTION: Forms non-fusogenic complexes with SNAP25 and STX1A and may thereby modulate the formation of functional SNARE complexes and exocytosis. {ECO:0000250}.	Syntaxin-binding protein 6 OS=Mus musculus OX=10090 GN=Stxbp6 PE=1 SV=1 - [STXB6_MOUSE]	18.1	4	4	5	210	23.656	9.18799	1.29218	5	9.81171	1.15069	5	19.1652	1.12548	5	29.3385	0.82755	5	20.3107	0.895017	5	13.3045	0.826523	5	5.01693	Quantified
Q9D067	Nuclear protein MDM1	Mdm1	FUNCTION: Microtubule-binding protein that negatively regulates centriole duplication. Binds to and stabilizes microtubules. {ECO:0000250|UniProtKB:Q8TC05}.	Nuclear protein MDM1 OS=Mus musculus OX=10090 GN=Mdm1 PE=1 SV=2 - [MDM1_MOUSE]	1.27	1	1	1	708	79.6407	9.48096	1.29149	1		0.906507	1		0.843498	1		1.02748	1		0.923981	1		0.915843	1		Quantified
Q9CRB2	H/ACA ribonucleoprotein complex subunit 2	Nhp2	FUNCTION: Required for ribosome biogenesis and telomere maintenance. Part of the H/ACA small nucleolar ribonucleoprotein (H/ACA snoRNP) complex, which catalyzes pseudouridylation of rRNA. This involves the isomerization of uridine such that the ribose is subsequently attached to C5, instead of the normal N1. Each rRNA can contain up to 100 pseudouridine ('psi') residues, which may serve to stabil…	H/ACA ribonucleoprotein complex subunit 2 OS=Mus musculus OX=10090 GN=Nhp2 PE=1 SV=1 - [NHP2_MOUSE]	18.3	2	2	3	153	17.236	8.41162	1.29119	3	4.74016	1.25363	3	10.2644	1.46587	2	25.4755	0.92378	3	11.8476	0.814205	3	3.71717	0.810116	3	2.91681	Quantified
Q07079	Insulin-like growth factor-binding protein 5	Igfbp5	FUNCTION: IGF-binding proteins prolong the half-life of the IGFs and have been shown to either inhibit or stimulate the growth promoting effects of the IGFs on cell culture. They alter the interaction of IGFs with their cell surface receptors.	Insulin-like growth factor-binding protein 5 OS=Mus musculus OX=10090 GN=Igfbp5 PE=1 SV=1 - [IBP5_MOUSE]	2.95	1	1	2	271	30.3518	8.11865	1.28989	2	4.41158	1.17926	2	7.43512	0.99116	2	0.791092	0.900882	2	2.99105	0.843453	2	1.54229	0.813155	2	5.16291	Quantified
Q9QXV0	ProSAAS	Pcsk1n	FUNCTION: May function in the control of the neuroendocrine secretory pathway. Proposed be a specific endogenous inhibitor of PCSK1. ProSAAS and Big PEN-LEN, both containing the C-terminal inhibitory domain, but not the processed peptides reduce PCSK1 activity in the endoplasmic reticulum and Golgi. It reduces the activity of the 87 kDa form but not the autocatalytically derived 66 kDa form of PC…	ProSAAS OS=Mus musculus OX=10090 GN=Pcsk1n PE=1 SV=2 - [PCSK1_MOUSE]	22.09	5	5	11	258	27.2537	5.84619	1.28937	11	27.5771	1.07153	11	12.6183	0.908482	7	40.1139	0.805501	11	42.8001	0.905047	11	6.14007	0.891697	11	10.2681	Quantified
Q9D6W8	BLOC-1-related complex subunit 6	Borcs6	FUNCTION: As part of the BORC complex may play a role in lysosomes movement and localization at the cell periphery. Associated with the cytosolic face of lysosomes, the BORC complex may recruit ARL8B and couple lysosomes to microtubule plus-end-directed kinesin motor. {ECO:0000250|UniProtKB:Q96GS4}.	BLOC-1-related complex subunit 6 OS=Mus musculus OX=10090 GN=Borcs6 PE=1 SV=1 - [BORC6_MOUSE]	2.22	1	1	1	360	37.988	5.33838	1.28876	1		1.27654	1		1.39893	1		0.837952	1		0.789168	1		0.786007	1		Quantified
Q0PHV7	Dapper homolog 3	Dact3	FUNCTION: May be involved in regulation of intracellular signaling pathways during development. Specifically thought to play a role in canonical and/or non-canonical Wnt signaling pathways through interaction with DSH (Dishevelled) family proteins (By similarity). {ECO:0000250}.	Dapper homolog 3 OS=Mus musculus OX=10090 GN=Dact3 PE=1 SV=1 - [DACT3_MOUSE]	1.64	1	1	1	610	63.2481	10.4185	1.28734	1		0.953761	1		1.29184	1		0.893142	1		0.949327	1		0.918773	1		Quantified
P61208	ADP-ribosylation factor-like protein 4C	Arl4c	FUNCTION: Small GTP-binding protein which cycles between an inactive GDP-bound and an active GTP-bound form, and the rate of cycling is regulated by guanine nucleotide exchange factors (GEF) and GTPase-activating proteins (GAP). GTP-binding protein that does not act as an allosteric activator of the cholera toxin catalytic subunit. May be involved in transport between a perinuclear compartment an…	ADP-ribosylation factor-like protein 4C OS=Mus musculus OX=10090 GN=Arl4c PE=2 SV=1 - [ARL4C_MOUSE]	7.81	1	1	1	192	21.4734	9.08545	1.28724	1		1.18499	1		1.27429	1		0.811418	1		0.886906	1		0.820352	1		Quantified
Q810C1	SLIT and NTRK-like protein 1	Slitrk1	FUNCTION: It is involved in synaptogenesis and promotes excitatory synapse differentiation (By similarity). Enhances neuronal dendrite outgrowth (PubMed:14550773). {ECO:0000250|UniProtKB:Q96PX8, ECO:0000269|PubMed:14550773}.	SLIT and NTRK-like protein 1 OS=Mus musculus OX=10090 GN=Slitrk1 PE=2 SV=1 - [SLIK1_MOUSE]	1.44	1	1	1	696	77.7677	6.49365	1.28618	1		1.19384	1		1.72005	1		0.789702	1		0.703789	1		0.946016	1		Quantified
Q6Y685	Transforming acidic coiled-coil-containing protein 1	Tacc1	FUNCTION: Involved in transcription regulation induced by nuclear receptors, including in T3 thyroid hormone and all-trans retinoic acid pathways. Might promote the nuclear localization of the receptors (By similarity). Likely involved in the processes that promote cell division prior to the formation of differentiated tissues. {ECO:0000250|UniProtKB:O75410}.	Transforming acidic coiled-coil-containing protein 1 OS=Mus musculus OX=10090 GN=Tacc1 PE=1 SV=1 - [TACC1_MOUSE]	8.14	5	7	7	774	83.8997	5.03369	1.28564	5	12.2146	1.11207	5	22.7767	0.75462	3	39.5824	0.863054	5	20.7041	0.887098	5	17.1445	0.898417	5	25.6741	Quantified
Q9DCC8	Mitochondrial import receptor subunit TOM20 homolog	Tomm20	FUNCTION: Central component of the receptor complex responsible for the recognition and translocation of cytosolically synthesized mitochondrial preproteins. Together with TOM22 functions as the transit peptide receptor at the surface of the mitochondrion outer membrane and facilitates the movement of preproteins into the TOM40 translocation pore (By similarity). Required for the translocation ac…	Mitochondrial import receptor subunit TOM20 homolog OS=Mus musculus OX=10090 GN=Tomm20 PE=1 SV=1 - [TOM20_MOUSE]	22.07	4	4	8	145	16.2736	8.60205	1.28519	8	42.0101	0.959199	8	8.95184	0.836308	4	3.25442	0.996857	8	16.5153	0.916728	8	27.9223	1.09098	8	3.40941	Quantified
Q6PB51	Coiled-coil domain-containing protein 117	Ccdc117		Coiled-coil domain-containing protein 117 OS=Mus musculus OX=10090 GN=Ccdc117 PE=1 SV=1 - [CC117_MOUSE]	4.33	1	1	1	277	30.4082	5.88428	1.28393	1		1.08327	1		0.823032	1		0.796697	1		0.813457	1		1.02686	1		Quantified
Q3UUF8	Ankyrin repeat domain-containing protein 34B	Ankrd34b		Ankyrin repeat domain-containing protein 34B OS=Mus musculus OX=10090 GN=Ankrd34b PE=1 SV=1 - [AN34B_MOUSE]	4.92	2	2	2	508	55.3825	8.01611	1.28364	2	0.546062	1.11513	2	20.7287	1.20515	2	14.2509	0.856651	2	17.5756	0.902082	2	4.89502	0.830388	2	8.49322	Quantified
Q56A08	G-patch domain and KOW motifs-containing protein	Gpkow	FUNCTION: RNA-binding protein involved in pre-mRNA splicing. {ECO:0000250|UniProtKB:Q92917}.	G-patch domain and KOW motifs-containing protein OS=Mus musculus OX=10090 GN=Gpkow PE=1 SV=2 - [GPKOW_MOUSE]	2.66	1	1	1	488	53.7983	8.07471	1.2831	1		1.26481	1		1.21477	1		0.790162	1		0.900947	1		0.759289	1		Quantified
Q9Z140	Copine-6	Cpne6	FUNCTION: Calcium-dependent phospholipid-binding protein that plays a role in calcium-mediated intracellular processes. Binds phospholipid membranes in a calcium-dependent manner (PubMed:9886090). Plays a role in dendrite formation by melanocytes (By similarity). {ECO:0000250|UniProtKB:O95741, ECO:0000269|PubMed:9886090}.	Copine-6 OS=Mus musculus OX=10090 GN=Cpne6 PE=1 SV=1 - [CPNE6_MOUSE]	13.46	6	7	7	557	61.7416	5.59229	1.28271	6	20.931	1.17355	6	9.84439	0.750119	3	11.7281	0.945035	6	9.87968	0.86865	6	20.5309	0.819985	6	20.8589	Quantified
Q9QYF9	Protein NDRG3	Ndrg3		Protein NDRG3 OS=Mus musculus OX=10090 GN=Ndrg3 PE=1 SV=1 - [NDRG3_MOUSE]	23.2	5	6	7	375	41.5285	5.24951	1.28261	5	4.13063	0.990106	5	20.5435	1.22377	3	22.5209	1.0889	5	17.6037	0.836408	5	10.4699	0.949189	5	10.1243	Quantified
Q9JK92	Heat shock protein beta-8	Hspb8	FUNCTION: Displays temperature-dependent chaperone activity.	Heat shock protein beta-8 OS=Mus musculus OX=10090 GN=Hspb8 PE=1 SV=1 - [HSPB8_MOUSE]	5.1	1	1	1	196	21.5197	5.021	1.28201	1		1.23557	1		1.10756	1		0.818718	1		0.859784	1		0.809024	1		Quantified
Q9CQK7	RWD domain-containing protein 1	Rwdd1	FUNCTION: Protects DRG2 from proteolytic degradation. {ECO:0000269|PubMed:15676025}.	RWD domain-containing protein 1 OS=Mus musculus OX=10090 GN=Rwdd1 PE=1 SV=1 - [RWDD1_MOUSE]	7.41	2	2	2	243	27.7684	4.25928	1.27939	2	61.6276	1.14948	2	29.0632	1.37895	2	0.266863	0.771843	2	34.5052	0.766232	2	61.6402	0.777879	2	50.3746	Quantified
Q9EQC5	N-terminal kinase-like protein	Scyl1	FUNCTION: Regulates COPI-mediated retrograde protein traffic at the interface between the Golgi apparatus and the endoplasmic reticulum. Involved in the maintenance of the Golgi apparatus morphology. Has no detectable kinase activity in vitro. {ECO:0000250|UniProtKB:Q96KG9}.	N-terminal kinase-like protein OS=Mus musculus OX=10090 GN=Scyl1 PE=1 SV=1 - [SCYL1_MOUSE]	4.09	2	2	2	806	89.104	6.44287	1.27878	2	10.0462	1.13142	2	10.0644	0.890071	1		0.923893	2	14.726	0.868282	2	17.273	0.861739	2	8.32459	Quantified
Q99MP8	BRCA1-associated protein	Brap	FUNCTION: Negatively regulates MAP kinase activation by limiting the formation of Raf/MEK complexes probably by inactivation of the KSR1 scaffold protein. Also acts as a Ras responsive E3 ubiquitin ligase that, on activation of Ras, is modified by auto-polyubiquitination resulting in the release of inhibition of Raf/MEK complex formation. May also act as a cytoplasmic retention protein with a rol…	BRCA1-associated protein OS=Mus musculus OX=10090 GN=Brap PE=1 SV=1 - [BRAP_MOUSE]	3.55	1	2	2	591	66.9481	5.64307	1.27811	1		1.16655	1		1.03725	1		0.819619	1		0.896501	1		0.850548	1		Quantified
Q9Z2V5	Histone deacetylase 6	Hdac6	FUNCTION: Responsible for the deacetylation of lysine residues on the N-terminal part of the core histones (H2A, H2B, H3 and H4) (PubMed:9891014). Histone deacetylation gives a tag for epigenetic repression and plays an important role in transcriptional regulation, cell cycle progression and developmental events (PubMed:9891014). Histone deacetylases act via the formation of large multiprotein co…	Histone deacetylase 6 OS=Mus musculus OX=10090 GN=Hdac6 PE=1 SV=3 - [HDAC6_MOUSE]	7.66	6	6	7	1149	125.706	5.78271	1.27729	7	5.4938	1.05361	7	9.02773	1.04211	6	16.8555	0.93152	7	13.7286	0.870031	7	6.81862	0.957398	7	8.57066	Quantified
Q8BGY7	Protein FAM210A	Fam210a	FUNCTION: May play a role in the structure and strength of both muscle and bone. {ECO:0000269|PubMed:29618611}.	Protein FAM210A OS=Mus musculus OX=10090 GN=Fam210a PE=1 SV=1 - [F210A_MOUSE]	6.96	2	2	2	273	31.5798	9.81787	1.27722	2	31.4286	1.03379	2	5.50577	1.21718	2	19.0578	0.80276	2	16.5132	0.967533	2	10.1146	0.879752	2	9.98139	Quantified
D3Z2R5	Selenoprotein N	Selenon	FUNCTION: Plays an important role in cell protection against oxidative stress and in the regulation of redox-related calcium homeostasis. Regulates the calcium level of the ER by protecting the calcium pump ATP2A2 against the oxidoreductase ERO1A-mediated oxidative damage. Within the ER, ERO1A activity increases the concentration of H(2)O(2), which attacks the luminal thiols in ATP2A2 and thus le…	Selenoprotein N OS=Mus musculus OX=10090 GN=Selenon PE=3 SV=2 - [SELN_MOUSE]	1.26	1	1	1	557	62.4535	5.5542	1.27664	1		1.3	1		1.07589	1		0.83181	1		0.824977	1		0.775987	1		Quantified
Q62442	Vesicle-associated membrane protein 1	Vamp1	FUNCTION: Involved in the targeting and/or fusion of transport vesicles to their target membrane.	Vesicle-associated membrane protein 1 OS=Mus musculus OX=10090 GN=Vamp1 PE=1 SV=1 - [VAMP1_MOUSE]	60.17	4	5	16	118	12.8815	6.65381	1.27618	11	41.3856	1.05725	11	10.6484	1.13603	9	30.2037	0.887708	11	24.9553	1.00739	11	7.32949	0.925241	11	9.48539	Quantified
Q5NCF2	Trafficking protein particle complex subunit 1	Trappc1	FUNCTION: May play a role in vesicular transport from endoplasmic reticulum to Golgi. {ECO:0000250}.	Trafficking protein particle complex subunit 1 OS=Mus musculus OX=10090 GN=Trappc1 PE=1 SV=1 - [TPPC1_MOUSE]	16.55	2	2	3	145	16.8706	9.15869	1.27527	3	29.7778	1.29957	3	13.7375	1.07596	3	28.5705	0.749335	3	2.99473	0.841939	3	24.9809	0.749818	3	13.931	Quantified
P61375	LIM/homeobox protein Lhx5	Lhx5	FUNCTION: Plays an essential role in the regulation of neuronal differentiation and migration during development of the central nervous system.	LIM/homeobox protein Lhx5 OS=Mus musculus OX=10090 GN=Lhx5 PE=2 SV=1 - [LHX5_MOUSE]	2.74	1	1	1	402	44.3594	7.7085	1.27333	1		1.15546	1		1.34763	1		0.815144	1		0.855092	1		0.877425	1		Quantified
Q8BHH2	Ras-related protein Rab-9B	Rab9b	FUNCTION: Involved in the transport of proteins between the endosomes and the trans Golgi network. {ECO:0000250|UniProtKB:P24408}.	Ras-related protein Rab-9B OS=Mus musculus OX=10090 GN=Rab9b PE=1 SV=1 - [RAB9B_MOUSE]	10.95	2	2	3	201	22.69	4.93213	1.27228	3	0.2281	1.13776	3	1.3842	0.908462	3	2.46631	0.817282	3	1.5133	0.940983	3	2.34773	0.819884	3	1.08195	Quantified
Q9WTR6	Cystine/glutamate transporter	Slc7a11	FUNCTION: Sodium-independent, high-affinity exchange of anionic amino acids with high specificity for anionic form of cystine and glutamate.	Cystine/glutamate transporter OS=Mus musculus OX=10090 GN=Slc7a11 PE=1 SV=1 - [XCT_MOUSE]	1.79	1	1	2	502	55.4198	9.23193	1.27196	2	2.26413	1.15837	2	8.56923	1.39298	2	3.05964	0.826597	2	10.0102	0.873628	2	5.99211	0.844052	2	1.65808	Quantified
Q689Z5	Protein strawberry notch homolog 1	Sbno1		Protein strawberry notch homolog 1 OS=Mus musculus OX=10090 GN=Sbno1 PE=1 SV=2 - [SBNO1_MOUSE]	1.01	1	2	2	1390	153.642	8.07471	1.27002	1		1.05144	1		1.12157	1		0.817398	1		0.954328	1		0.910243	1		Quantified
P58059	28S ribosomal protein S21, mitochondrial	Mrps21		28S ribosomal protein S21, mitochondrial OS=Mus musculus OX=10090 GN=Mrps21 PE=1 SV=1 - [RT21_MOUSE]	14.94	1	1	1	87	10.5544	10.3159	1.26996	1		1.15998	1		0.847046	1		0.897866	1		0.793696	1		0.906431	1		Quantified
Q2KN98	Cytospin-A	Specc1l	FUNCTION: Involved in cytokinesis and spindle organization. May play a role in actin cytoskeleton organization and microtubule stabilization and hence required for proper cell adhesion and migration (By similarity). {ECO:0000250}.	Cytospin-A OS=Mus musculus OX=10090 GN=Specc1l PE=1 SV=1 - [CYTSA_MOUSE]	2.59	1	3	3	1118	124.412	5.75732	1.26945	1		1.24962	1		1.24963	1		0.804928	1		0.824554	1		0.835046	1		Quantified
Q8CI61	BAG family molecular chaperone regulator 4	Bag4	FUNCTION: Inhibits the chaperone activity of HSP70/HSC70 by promoting substrate release. Prevents constitutive TNFRSF1A signaling (By similarity). Negative regulator of PRKN translocation to damaged mitochondria (By similarity). {ECO:0000250}.	BAG family molecular chaperone regulator 4 OS=Mus musculus OX=10090 GN=Bag4 PE=1 SV=2 - [BAG4_MOUSE]	6.56	2	2	3	457	49.0642	5.33838	1.26852	3	8.40117	0.973976	3	1.45501	1.32193	1		1.01289	3	12.5741	0.802933	3	2.18104	0.960075	3	11.3878	Quantified
Q8C1M2	Zinc finger protein 428	Znf428		Zinc finger protein 428 OS=Mus musculus OX=10090 GN=Znf428 PE=1 SV=1 - [ZN428_MOUSE]	6.25	1	1	1	176	18.9913	4.23389	1.26638	1		0.994394	1		0.661416	1		1.00352	1		0.830866	1		0.967194	1		Quantified
Q52KR3	Protein prune homolog 2	Prune2	FUNCTION: May play an important role in regulating differentiation, survival and aggressiveness of the tumor cells. {ECO:0000250}.	Protein prune homolog 2 OS=Mus musculus OX=10090 GN=Prune2 PE=1 SV=2 - [PRUN2_MOUSE]	0.71	2	2	4	3084	339.306	4.4624	1.26547	4	12.3306	1.15162	4	7.85982	0.982999	2	16.8208	0.722448	4	34.5026	0.855261	4	14.2329	0.951001	4	7.19207	Quantified
Q69ZH9	Rho GTPase-activating protein 23	Arhgap23	FUNCTION: GTPase activator for the Rho-type GTPases by converting them to an inactive GDP-bound state. {ECO:0000250}.	Rho GTPase-activating protein 23 OS=Mus musculus OX=10090 GN=Arhgap23 PE=1 SV=2 - [RHG23_MOUSE]	4.99	6	7	8	1483	161.732	8.98291	1.26491	7	3.18323	1.12912	7	6.75001	1.0043	5	15.3417	0.910491	7	7.93309	0.909892	7	5.44352	0.851503	7	6.5505	Quantified
P59268	Palmitoyltransferase ZDHHC9	Zdhhc9	FUNCTION: The ZDHHC9-GOLGA7 complex is a palmitoyltransferase specific for HRAS and NRAS. {ECO:0000250}.	Palmitoyltransferase ZDHHC9 OS=Mus musculus OX=10090 GN=Zdhhc9 PE=2 SV=1 - [ZDHC9_MOUSE]	1.65	1	1	1	364	40.9127	7.84033	1.26456	1		1.00359	1		1.26309	1		0.911886	1		0.965792	1		0.866831	1		Quantified
Q8CJG1	Protein argonaute-1	Ago1	FUNCTION: Required for RNA-mediated gene silencing (RNAi). Binds to short RNAs such as microRNAs (miRNAs) or short interfering RNAs (siRNAs), and represses the translation of mRNAs which are complementary to them. Lacks endonuclease activity and does not appear to cleave target mRNAs. May also be required for transcriptional gene silencing (TGS) of promoter regions which are complementary to boun…	Protein argonaute-1 OS=Mus musculus OX=10090 GN=Ago1 PE=1 SV=2 - [AGO1_MOUSE]	12.6	4	9	12	857	97.1521	9.15869	1.26378	5	9.48309	1.09588	5	14.633	1.11972	3	4.8928	0.905779	5	8.67746	0.855378	5	15.5534	0.931474	5	6.74643	Quantified
Q06219	Nuclear receptor subfamily 4 group A member 2	Nr4a2	FUNCTION: Transcriptional regulator which is important for the differentiation and maintenance of meso-diencephalic dopaminergic (mdDA) neurons during development. It is crucial for expression of a set of genes such as SLC6A3, SLC18A2, TH and DRD2 which are essential for development of mdDA neurons. {ECO:0000269|PubMed:19144721}.	Nuclear receptor subfamily 4 group A member 2 OS=Mus musculus OX=10090 GN=Nr4a2 PE=1 SV=1 - [NR4A2_MOUSE]	2.51	2	2	2	598	66.5498	7.92822	1.26369	2	5.88029	1.18019	2	0.0274222	1.63639	2	44.849	0.857968	2	2.57991	0.848719	2	2.64809	0.805509	2	0.464283	Quantified
Q9D1N9	39S ribosomal protein L21, mitochondrial	Mrpl21		39S ribosomal protein L21, mitochondrial OS=Mus musculus OX=10090 GN=Mrpl21 PE=1 SV=1 - [RM21_MOUSE]	4.78	1	1	1	209	23.3517	9.99365	1.26242	1		1.12896	1		0.812941	1		0.881396	1		0.930528	1		0.842289	1		Quantified
P56695	Wolframin	Wfs1	FUNCTION: Participates in the regulation of cellular Ca(2+) homeostasis, at least partly, by modulating the filling state of the endoplasmic reticulum Ca(2+) store. {ECO:0000250}.	Wolframin OS=Mus musculus OX=10090 GN=Wfs1 PE=1 SV=1 - [WFS1_MOUSE]	7.53	6	6	7	890	100.514	7.97217	1.26032	7	17.3229	1.05892	7	3.54132	1.13686	7	26.6339	0.904494	7	7.9601	0.88827	7	12.439	0.949281	7	3.66519	Quantified
Q8BZJ7	DCN1-like protein 2	Dcun1d2	FUNCTION: Potently stimulates the neddylation of cullin components of SCF-type E3 ubiquitin ligase complexes from the NEDD8-conjugating E2 enzyme UBC12. Neddylation of cullins play an essential role in the regulation of SCF-type complexes activity (By similarity). {ECO:0000250}.	DCN1-like protein 2 OS=Mus musculus OX=10090 GN=Dcun1d2 PE=1 SV=3 - [DCNL2_MOUSE]	9.65	1	2	3	259	30.049	5.59229	1.26023	2	0.486279	1.06465	2	2.02585	0.988111	2	24.2836	0.9786	2	2.1567	0.826858	2	4.32618	0.901181	2	2.18879	Quantified
Q8BZA9	Fructose-2,6-bisphosphatase TIGAR	Tigar	FUNCTION: Fructose-bisphosphatase hydrolyzing fructose-2,6-bisphosphate as well as fructose-1,6-bisphosphate (By similarity). Acts as a negative regulator of glycolysis by lowering intracellular levels of fructose-2,6-bisphosphate in a p53/TP53-dependent manner, resulting in the pentose phosphate pathway (PPP) activation and NADPH production (PubMed:23726973). Contributes to the generation of red…	Fructose-2,6-bisphosphatase TIGAR OS=Mus musculus OX=10090 GN=Tigar PE=1 SV=1 - [TIGAR_MOUSE]	6.32	1	1	1	269	29.1718	8.17725	1.25978	1		1.01408	1		1.16929	1		0.864017	1		0.918324	1		0.944718	1		Quantified
Q9WUT3	Ribosomal protein S6 kinase alpha-2	Rps6ka2	FUNCTION: Serine/threonine-protein kinase that acts downstream of ERK (MAPK1/ERK2 and MAPK3/ERK1) signaling and mediates mitogenic and stress-induced activation of transcription factors, regulates translation, and mediates cellular proliferation, survival, and differentiation. May function as tumor suppressor in epithelial ovarian cancer cells (By similarity). {ECO:0000250}.	Ribosomal protein S6 kinase alpha-2 OS=Mus musculus OX=10090 GN=Rps6ka2 PE=1 SV=1 - [KS6A2_MOUSE]	12.69	2	10	15	733	83.104	8.49951	1.25835	2	2.40287	1.08421	2	5.80033	0.778283	2	17.625	0.928371	2	1.97882	0.897997	2	9.29706	0.878945	2	1.33916	Quantified
P28184	Metallothionein-3	Mt3	FUNCTION: Binds heavy metals. Contains three zinc and three copper atoms per polypeptide chain and only a negligible amount of cadmium. Inhibits survival and neurite formation of cortical neurons in vitro (By similarity). {ECO:0000250}.	Metallothionein-3 OS=Mus musculus OX=10090 GN=Mt3 PE=1 SV=1 - [MT3_MOUSE]	61.76	4	4	17	68	7.00366	7.47412	1.25822	17	5.44673	1.06089	17	9.44576	0.927762	9	49.8408	0.975693	17	17.8218	0.88927	17	21.8307	0.923304	17	7.4138	Quantified
Q9DBX3	Sushi domain-containing protein 2	Susd2	FUNCTION: May be a cytokine receptor for C10ORF99. May be a tumor suppressor; together with C10ORF99 has a growth inhibitory effect on colon cancer cells which includes G1 cell cycle arrest (By similarity). May play a role in breast tumorigenesis (PubMed:23131994). {ECO:0000250|UniProtKB:Q9UGT4, ECO:0000269|PubMed:23131994}.	Sushi domain-containing protein 2 OS=Mus musculus OX=10090 GN=Susd2 PE=1 SV=1 - [SUSD2_MOUSE]	0.98	1	1	1	820	90.5831	6.62451	1.25778	1		1.08931	1		0.687231	1		0.998518	1		0.861568	1		0.862838	1		Quantified
D3YVF0	A-kinase anchor protein 5	Akap5	FUNCTION: Multivalent scaffold protein that anchors the cAMP-dependent protein kinase/PKA to cytoskeletal and/or organelle-associated proteins, targeting the signal carried by cAMP to specific intracellular effectors. Association with the beta2-adrenergic receptor (beta2-AR) not only regulates beta2-AR signaling pathway, but also the activation by PKA by switching off the beta2-AR signaling casca…	A-kinase anchor protein 5 OS=Mus musculus OX=10090 GN=Akap5 PE=1 SV=2 - [AKAP5_MOUSE]	2.82	2	2	3	745	79.3495	4.75439	1.2575	3	21.3424	1.14731	3	10.1139	1.03307	3	24.1403	0.830243	3	1.56551	0.910552	3	11.1542	0.883606	3	2.86693	Quantified
P81122	Insulin receptor substrate 2	Irs2	FUNCTION: May mediate the control of various cellular processes by insulin.	Insulin receptor substrate 2 OS=Mus musculus OX=10090 GN=Irs2 PE=1 SV=2 - [IRS2_MOUSE]	0.83	1	1	2	1321	136.678	8.68994	1.25718	2	25.169	1.17535	2	16.3743	1.50999	2	36.2068	0.781537	2	14.7388	0.866284	2	27.9592	0.82353	2	25.0863	Quantified
Q8K209	Adhesion G-protein coupled receptor G1	Adgrg1	FUNCTION: Receptor involved in cell adhesion and probably in cell-cell interactions. Mediates cell matrix adhesion in developing neurons and hematopoietic stem cells. Receptor for collagen III/COL3A1 in the developing brain and involved in regulation of cortical development, specifically in maintenance of the pial basement membrane integrity and in cortical lamination (PubMed:21768377). Binding t…	Adhesion G-protein coupled receptor G1 OS=Mus musculus OX=10090 GN=Adgrg1 PE=1 SV=1 - [AGRG1_MOUSE]	1.6	1	1	1	687	77.2058	8.5874	1.25483	1		1.14234	1		1.15856	1		0.85483	1		0.870937	1		0.877904	1		Quantified
Q8CH77	Neuron navigator 1	Nav1	FUNCTION: May be involved in neuronal migration. {ECO:0000269|PubMed:15797708}.	Neuron navigator 1 OS=Mus musculus OX=10090 GN=Nav1 PE=1 SV=2 - [NAV1_MOUSE]	1.6	2	2	2	1875	202.243	8.06006	1.25295	2	4.51892	1.19044	2	5.42034	0.996002	2	62.6933	0.843945	2	1.4826	0.864018	2	7.19667	0.854039	2	0.591491	Quantified
P09602	Non-histone chromosomal protein HMG-17	Hmgn2	FUNCTION: Binds to the inner side of the nucleosomal DNA thus altering the interaction between the DNA and the histone octamer. May be involved in the process which maintains transcribable genes in a unique chromatin conformation (By similarity). {ECO:0000250}.	Non-histone chromosomal protein HMG-17 OS=Mus musculus OX=10090 GN=Hmgn2 PE=1 SV=2 - [HMGN2_MOUSE]	50	5	5	5	90	9.41707	9.99365	1.25233	5	73.3448	1.25808	5	15.2597	1.24581	3	0.141577	0.990879	5	46.6553	0.711686	5	57.1299	0.796815	5	53.798	Quantified
Q9JIF9	Myotilin	Myot	FUNCTION: Component of a complex of multiple actin cross-linking proteins. Involved in the control of myofibril assembly and stability at the Z lines in muscle cells (By similarity). {ECO:0000250}.	Myotilin OS=Mus musculus OX=10090 GN=Myot PE=1 SV=1 - [MYOTI_MOUSE]	2.02	1	1	1	496	55.2819	8.83643	1.25207	1		0.980506	1		0.80961	1		0.999424	1		0.912791	1		0.914691	1		Quantified
Q9CQ39	Mediator of RNA polymerase II transcription subunit 21	Med21	FUNCTION: Component of the Mediator complex, a coactivator involved in the regulated transcription of nearly all RNA polymerase II-dependent genes. Mediator functions as a bridge to convey information from gene-specific regulatory proteins to the basal RNA polymerase II transcription machinery. Mediator is recruited to promoters by direct interactions with regulatory proteins and serves as a scaf…	Mediator of RNA polymerase II transcription subunit 21 OS=Mus musculus OX=10090 GN=Med21 PE=1 SV=1 - [MED21_MOUSE]	9.72	1	1	1	144	15.5787	4.52588	1.25154	1		1.11894	1		1.48992	1		0.839225	1		0.853111	1		0.901781	1		Quantified
Q4U2R1	E3 ubiquitin-protein ligase HERC2	Herc2	FUNCTION: E3 ubiquitin-protein ligase that regulates ubiquitin-dependent retention of repair proteins on damaged chromosomes. Recruited to sites of DNA damage in response to ionizing radiation (IR) and facilitates the assembly of UBE2N and RNF8 promoting DNA damage-induced formation of 'Lys-63'-linked ubiquitin chains. Acts as a mediator of binding specificity between UBE2N and RNF8. Involved in …	E3 ubiquitin-protein ligase HERC2 OS=Mus musculus OX=10090 GN=Herc2 PE=1 SV=3 - [HERC2_MOUSE]	0.29	1	2	2	4836	527.123	6.26514	1.25153	1		1.22416	1		1.19406	1		0.901092	1		0.818913	1		0.810936	1		Quantified
Q6PD19	Armadillo-like helical domain-containing protein 3	Armh3	FUNCTION: Involved in GBF1 recruitment, Golgi maintenance and protein secretion. {ECO:0000250|UniProtKB:Q5T2E6}.	Armadillo-like helical domain-containing protein 3 OS=Mus musculus OX=10090 GN=Armh3 PE=1 SV=2 - [ARMD3_MOUSE]	1.31	1	1	1	689	78.5813	6.59521	1.25146	1		1.1487	1		1.07088	1		0.839559	1		0.89345	1		0.874799	1		Quantified
Q6ZQB6	Inositol hexakisphosphate and diphosphoinositol-pentakisphosphate kinase 2	Ppip5k2	FUNCTION: Bifunctional inositol kinase that acts in concert with the IP6K kinases IP6K1, IP6K2 and IP6K3 to synthesize the diphosphate group-containing inositol pyrophosphates diphosphoinositol pentakisphosphate, PP-InsP5, and bis-diphosphoinositol tetrakisphosphate, (PP)2-InsP4 (PubMed:17690096). PP-InsP5 and (PP)2-InsP4, also respectively called InsP7 and InsP8, regulate a variety of cellular p…	Inositol hexakisphosphate and diphosphoinositol-pentakisphosphate kinase 2 OS=Mus musculus OX=10090 GN=Ppip5k2 PE=1 SV=3 - [VIP2_MOUSE]	4.25	3	5	5	1129	128.345	7.94287	1.25116	3	9.10391	1.18007	3	5.86186	1.01262	2	23.8	0.825469	3	8.80025	0.894487	3	5.50339	0.872781	3	13.4874	Quantified
Q3TWF6	WD repeat-containing protein 70	Wdr70		WD repeat-containing protein 70 OS=Mus musculus OX=10090 GN=Wdr70 PE=1 SV=1 - [WDR70_MOUSE]	2.74	2	2	2	657	73.0728	5.97314	1.25071	2	53.8688	1.05228	2	17.7349	1.14602	2	25.2477	0.792943	2	54.5968	0.832872	2	35.0021	0.908783	2	22.1707	Quantified
Q68FE6	Rho family-interacting cell polarization regulator 1	Ripor1	FUNCTION: Downstream effector protein for Rho-type small GTPases that plays a role in cell polarity and directional migration. Acts as an adapter protein, linking active Rho proteins to STK24 and STK26 kinases, and hence positively regulates Golgi reorientation in polarized cell migration upon Rho activation. Involved in the subcellular relocation of STK26 from the Golgi to cytoplasm punctae in a…	Rho family-interacting cell polarization regulator 1 OS=Mus musculus OX=10090 GN=Ripor1 PE=1 SV=2 - [RIPR1_MOUSE]	1.64	2	2	2	1223	132.27	5.88428	1.25038	2	5.93565	1.21438	2	4.00807	1.27013	2	7.34758	0.76068	2	9.09385	0.936723	2	0.87498	0.818429	2	6.85998	Quantified
Q68FE2	Autophagy-related protein 9A	Atg9a	FUNCTION: Involved in autophagy and cytoplasm to vacuole transport (Cvt) vesicle formation. Plays a key role in the organization of the preautophagosomal structure/phagophore assembly site (PAS), the nucleating site for formation of the sequestering vesicle. Cycles between a juxta-nuclear trans-Golgi network compartment and late endosomes. Nutrient starvation induces accumulation on autophagosome…	Autophagy-related protein 9A OS=Mus musculus OX=10090 GN=Atg9a PE=1 SV=1 - [ATG9A_MOUSE]	5.81	3	3	4	551	63.0966	8.11865	1.24788	3	2.07089	1.25951	3	15.2315	1.12109	2	46.9815	0.79175	3	0.617116	0.877772	3	0.778054	0.833137	3	16.2326	Quantified
Q60857	Sodium-dependent serotonin transporter	Slc6a4	FUNCTION: Serotonin transporter whose primary function in the central nervous system involves the regulation of serotonergic signaling via transport of serotonin molecules from the synaptic cleft back into the pre-synaptic terminal for re-utilization. Plays a key role in mediating regulation of the availability of serotonin to other receptors of serotonergic systems. Terminates the action of sero…	Sodium-dependent serotonin transporter OS=Mus musculus OX=10090 GN=Slc6a4 PE=1 SV=4 - [SC6A4_MOUSE]	1.43	1	1	1	630	70.0018	6.17627	1.24785	1		1.1799	1		1.12444	1		0.832371	1		0.882916	1		0.858896	1		Quantified
P97467	Peptidyl-glycine alpha-amidating monooxygenase	Pam	FUNCTION: Bifunctional enzyme that catalyzes the post-translational modification of inactive peptidylglycine precursors to the corresponding bioactive alpha-amidated peptides, a terminal modification in biosynthesis of many neural and endocrine peptides (By similarity). Alpha-amidation involves two sequential reactions, both of which are catalyzed by separate catalytic domains of the enzyme. The …	Peptidyl-glycine alpha-amidating monooxygenase OS=Mus musculus OX=10090 GN=Pam PE=1 SV=2 - [AMD_MOUSE]	3.06	3	3	4	979	108.894	6.55127	1.24766	4	7.97818	1.06465	4	13.2606	1.45338	2	36.8699	1.01231	4	46.8305	0.785656	4	23.7695	0.790049	4	17.3139	Quantified
Q8BYK8	Zinc finger CCCH domain-containing protein 6	Zc3h6		Zinc finger CCCH domain-containing protein 6 OS=Mus musculus OX=10090 GN=Zc3h6 PE=2 SV=2 - [ZC3H6_MOUSE]	1.1	1	2	2	1177	131.169	6.94678	1.24732	1		1.12017	1		1.81321	1		0.818492	1		0.93911	1		0.821334	1		Quantified
Q8K3I4	Rab effector MyRIP	Myrip	FUNCTION: Rab effector protein involved in melanosome transport. Serves as link between melanosome-bound RAB27A and the motor proteins MYO5A and MYO7A. May link RAB27A-containing vesicles to actin filaments. Functions as a protein kinase A-anchoring protein (AKAP). May act as a scaffolding protein that links PKA to components of the exocytosis machinery, thus facilitating exocytosis, including in…	Rab effector MyRIP OS=Mus musculus OX=10090 GN=Myrip PE=1 SV=1 - [MYRIP_MOUSE]	1.17	1	1	1	856	94.865	6.07471	1.2472	1		0.978101	1		0.760952	1		1.00056	1		0.913689	1		0.92351	1		Quantified
Q3U7U3	F-box only protein 7	Fbxo7	FUNCTION: Substrate recognition component of a SCF (SKP1-CUL1-F-box protein) E3 ubiquitin-protein ligase complex which mediates the ubiquitination and subsequent proteasomal degradation of target proteins. Recognizes BIRC2 and DLGAP5. Plays a role downstream of PINK1 in the clearance of damaged mitochondria via selective autophagy (mitophagy) by targeting PRKN to dysfunctional depolarized mitocho…	F-box only protein 7 OS=Mus musculus OX=10090 GN=Fbxo7 PE=1 SV=2 - [FBX7_MOUSE]	1.53	1	1	1	523	57.6127	5.8335	1.24681	1		1.09666	1		1.05778	1		0.89889	1		0.927584	1		0.854758	1		Quantified
Q8BHL7	CDC42 small effector protein 1	Cdc42se1	FUNCTION: Probably involved in the organization of the actin cytoskeleton by acting downstream of CDC42, inducing actin filament assembly. Alters CDC42-induced cell shape changes. In activated T-cells, may play a role in CDC42-mediated F-actin accumulation at the immunological synapse. May play a role in early contractile events in phagocytosis in macrophages (By similarity). {ECO:0000250}.	CDC42 small effector protein 1 OS=Mus musculus OX=10090 GN=Cdc42se1 PE=1 SV=1 - [C42S1_MOUSE]	15	1	1	1	80	9.0705	9.99365	1.24675	1		1.14204	1		1.16698	1		0.827307	1		0.908119	1		0.874054	1		Quantified
Q6PB70	Anoctamin-8	Ano8	FUNCTION: Does not exhibit calcium-activated chloride channel (CaCC) activity. {ECO:0000250}.	Anoctamin-8 OS=Mus musculus OX=10090 GN=Ano8 PE=1 SV=3 - [ANO8_MOUSE]	7.26	5	6	6	1060	119.026	5.74463	1.24657	4	8.32558	1.05336	4	13.4789	1.33137	3	77.8794	0.874821	4	8.52273	0.912034	4	8.84365	0.917883	4	9.28205	Quantified
P27671	Ras-specific guanine nucleotide-releasing factor 1	Rasgrf1	FUNCTION: Promotes the exchange of Ras-bound GDP by GTP. {ECO:0000269|PubMed:10373510}.	Ras-specific guanine nucleotide-releasing factor 1 OS=Mus musculus OX=10090 GN=Rasgrf1 PE=1 SV=2 - [RGRF1_MOUSE]	3.96	4	5	6	1262	144.011	7.1665	1.24576	5	2.38435	1.00557	5	7.54316	0.665621	3	2.03969	0.927967	5	22.5233	0.921733	5	2.14237	0.919255	5	10.2341	Quantified
P70429	Ena/VASP-like protein	Evl	FUNCTION: Ena/VASP proteins are actin-associated proteins involved in a range of processes dependent on cytoskeleton remodeling and cell polarity such as axon guidance and lamellipodial and filopodial dynamics in migrating cells. EVL enhances actin nucleation and polymerization. {ECO:0000269|PubMed:10087267, ECO:0000269|PubMed:10945997}.	Ena/VASP-like protein OS=Mus musculus OX=10090 GN=Evl PE=1 SV=2 - [EVL_MOUSE]	9.42	3	3	3	414	44.3103	8.85107	1.2454	3	5.76095	1.13696	3	16.1451	1.0557	3	8.09888	0.847764	3	24.1482	0.877873	3	3.07298	0.914043	3	8.61911	Quantified
Q8BLQ9	Cell adhesion molecule 2	Cadm2	FUNCTION: Adhesion molecule that engages in homo- and heterophilic interactions with the other nectin-like family members, leading to cell aggregation. Important for synapse organization, providing regulated trans-synaptic adhesion. Preferentially binds to oligodendrocytes (By similarity). {ECO:0000250}.	Cell adhesion molecule 2 OS=Mus musculus OX=10090 GN=Cadm2 PE=1 SV=2 - [CADM2_MOUSE]	18.16	5	5	12	435	47.5291	5.41455	1.24355	12	17.2412	1.11832	12	10.0434	1.08471	11	39.0295	0.927618	12	8.6155	0.875018	12	16.008	0.855332	12	22.4697	Quantified
P63216	Guanine nucleotide-binding protein G(I)/G(S)/G(O) subunit gamma-3	Gng3	FUNCTION: Guanine nucleotide-binding proteins (G proteins) are involved as a modulator or transducer in various transmembrane signaling systems. The beta and gamma chains are required for the GTPase activity, for replacement of GDP by GTP, and for G protein-effector interaction.	Guanine nucleotide-binding protein G(I)/G(S)/G(O) subunit gamma-3 OS=Mus musculus OX=10090 GN=Gng3 PE=1 SV=1 - [GBG3_MOUSE]	81.33	6	6	17	75	8.29916	7.78174	1.24308	17	16.6351	1.18466	17	6.95612	1.10741	17	40.3289	0.880925	17	11.818	0.859191	17	28.9904	0.874705	17	12.6413	Quantified
P56212	cAMP-regulated phosphoprotein 19	Arpp19	FUNCTION: Protein phosphatase inhibitor that specifically inhibits protein phosphatase 2A (PP2A) during mitosis. When phosphorylated at Ser-62 during mitosis, specifically interacts with PPP2R2D (PR55-delta) and inhibits its activity, leading to inactivation of PP2A, an essential condition to keep cyclin-B1-CDK1 activity high during M phase. May indirectly enhance GAP-43 expression by binding to …	cAMP-regulated phosphoprotein 19 OS=Mus musculus OX=10090 GN=Arpp19 PE=1 SV=2 - [ARP19_MOUSE]	52.68	4	5	7	112	12.2853	9.08545	1.24305	6	6.90636	1.12749	6	8.28198	1.18886	5	11.7767	0.951507	6	17.1877	0.919791	6	1.38857	0.834029	6	12.7442	Quantified
Q91V81	RNA-binding protein 42	Rbm42	FUNCTION: Binds (via the RRM domain) to the 3'-untranslated region (UTR) of CDKN1A mRNA. {ECO:0000250}.	RNA-binding protein 42 OS=Mus musculus OX=10090 GN=Rbm42 PE=1 SV=2 - [RBM42_MOUSE]	1.67	1	1	1	478	50.2039	9.62744	1.24155	1		1.27308	1		1.44587	1		0.884035	1		0.788553	1		0.791869	1		Quantified
Q9D0D5	General transcription factor IIE subunit 1	Gtf2e1	FUNCTION: Recruits TFIIH to the initiation complex and stimulates the RNA polymerase II C-terminal domain kinase and DNA-dependent ATPase activities of TFIIH. Both TFIIH and TFIIE are required for promoter clearance by RNA polymerase.	General transcription factor IIE subunit 1 OS=Mus musculus OX=10090 GN=Gtf2e1 PE=1 SV=1 - [T2EA_MOUSE]	3.18	2	2	2	440	49.5621	4.85596	1.24022	2	38.0458	0.955249	2	8.16736	1.07549	2	7.6892	0.778663	2	47.0247	0.872485	2	17.1255	1.05939	2	5.52773	Quantified
Q3V0K9	Plastin-1	Pls1	FUNCTION: Actin-bundling protein in the absence of calcium. {ECO:0000250}.	Plastin-1 OS=Mus musculus OX=10090 GN=Pls1 PE=1 SV=1 - [PLSI_MOUSE]	13.49	4	7	9	630	70.3634	5.37646	1.24008	4	17.9786	1.15563	4	4.6475	0.982289	4	34.1886	0.812154	4	5.82864	0.934311	4	19.5714	0.848415	4	5.64958	Quantified
Q7TSY8	Shugoshin 2	Sgo2	FUNCTION: Cooperates with PPP2CA to protect centromeric cohesin from separase-mediated cleavage in oocytes specifically during meiosis I. Has a crucial role in protecting REC8 at centromeres from cleavage by separase. During meiosis, protects centromeric cohesion complexes until metaphase II/anaphase II transition, preventing premature release of meiosis-specific REC8 cohesin complexes from anaph…	Shugoshin 2 OS=Mus musculus OX=10090 GN=Sgo2 PE=1 SV=1 - [SGO2_MOUSE]	1.89	2	3	7	1164	130.196	8.76318	1.23959	1		1.16993	1		0.932695	1		0.800168	1		0.925871	1		0.879277	1		Quantified
Q80ZD8	Amphoterin-induced protein 1	Amigo1	FUNCTION: Promotes growth and fasciculation of neurites from cultured hippocampal neurons. May be involved in fasciculation as well as myelination of developing neural axons. May have a role in regeneration as well as neural plasticity in the adult nervous system. May mediate homophilic as well as heterophilic cell-cell interaction and contribute to signal transduction through its intracellular d…	Amphoterin-induced protein 1 OS=Mus musculus OX=10090 GN=Amigo1 PE=1 SV=1 - [AMGO1_MOUSE]	3.46	2	2	2	492	55.3079	6.85889	1.23906	2	13.0527	1.27018	2	9.15878	0.79232	2	52.8507	0.748425	2	3.87463	0.867903	2	3.70567	0.868565	2	19.0756	Quantified
Q8BHL3	TBC1 domain family member 10B	Tbc1d10b	FUNCTION: Acts as GTPase-activating protein for RAB3A, RAB22A, RAB27A, AND RAB35. Does not act on RAB2A and RAB6A (By similarity). {ECO:0000250}.	TBC1 domain family member 10B OS=Mus musculus OX=10090 GN=Tbc1d10b PE=1 SV=2 - [TB10B_MOUSE]	10.28	8	8	9	798	87.2206	8.89502	1.23817	7	20.0913	1.15425	7	13.8857	1.1842	5	14.9329	0.851923	7	10.5338	0.913974	7	8.74926	0.899984	7	11.9578	Quantified
Q91YJ5	Translation initiation factor IF-2, mitochondrial	Mtif2	FUNCTION: One of the essential components for the initiation of protein synthesis. Protects formylmethionyl-tRNA from spontaneous hydrolysis and promotes its binding to the 30S ribosomal subunits. Also involved in the hydrolysis of GTP during the formation of the 70S ribosomal complex (By similarity). {ECO:0000250}.	Translation initiation factor IF-2, mitochondrial OS=Mus musculus OX=10090 GN=Mtif2 PE=1 SV=2 - [IF2M_MOUSE]	1.1	1	1	1	727	81.2377	7.23975	1.238	1		1.14901	1		1.24319	1		0.728178	1		1.02101	1		0.849012	1		Quantified
Q9WUB0	RanBP-type and C3HC4-type zinc finger-containing protein 1	Rbck1	FUNCTION: E3 ubiquitin-protein ligase, which accepts ubiquitin from specific E2 ubiquitin-conjugating enzymes, such as UBE2L3/UBCM4, and then transfers it to substrates. Functions as an E3 ligase for oxidized IREB2 and both heme and oxygen are necessary for IREB2 ubiquitination. Promotes ubiquitination of TAB2 and IRF3 and their degradation by the proteasome. Component of the LUBAC complex which …	RanBP-type and C3HC4-type zinc finger-containing protein 1 OS=Mus musculus OX=10090 GN=Rbck1 PE=1 SV=2 - [HOIL1_MOUSE]	2.17	1	1	2	508	57.4969	6.18896	1.23707	2	4.57197	1.25255	2	0.378157	1.1954	2	0.304893	0.848823	2	2.58836	0.805199	2	1.85796	0.846775	2	4.72956	Quantified
Q9QZB0	Regulator of G-protein signaling 17	Rgs17	FUNCTION: Regulates G protein-coupled receptor signaling cascades, including signaling via muscarinic acetylcholine receptor CHRM2 and dopamine receptor DRD2 (By similarity). Inhibits signal transduction by increasing the GTPase activity of G protein alpha subunits, thereby driving them into their inactive GDP-bound form. Binds selectively to GNAZ and GNAI2 subunits, accelerates their GTPase acti…	Regulator of G-protein signaling 17 OS=Mus musculus OX=10090 GN=Rgs17 PE=1 SV=1 - [RGS17_MOUSE]	3.81	1	1	1	210	24.3295	5.70654	1.23652	1		1.22844	1		1.28664	1		0.697046	1		1.01851	1		0.798827	1		Quantified
Q8C0L0	Thioredoxin-related transmembrane protein 4	Tmx4		Thioredoxin-related transmembrane protein 4 OS=Mus musculus OX=10090 GN=Tmx4 PE=1 SV=2 - [TMX4_MOUSE]	12.24	3	3	4	335	37.1078	4.37354	1.23626	4	20.575	1.14749	4	10.7857	1.1886	3	49.0211	0.851209	4	12.4711	0.96144	4	9.31895	0.849381	4	16.9703	Quantified
Q7M759	Alpha/beta hydrolase domain-containing protein 17B	Abhd17b	FUNCTION: Hydrolyzes fatty acids from S-acylated cysteine residues in proteins (PubMed:27307232). Has depalmitoylating activity towards DLG4/PSD95 (PubMed:27307232). Has depalmitoylating activity towards GAP43 (PubMed:27307232). Has depalmitoylating activity towards MAP6 (PubMed:28521134). Has depalmitoylating activity towards NRAS (By similarity). {ECO:0000250|UniProtKB:Q5VST6, ECO:0000269|PubMe…	Alpha/beta hydrolase domain-containing protein 17B OS=Mus musculus OX=10090 GN=Abhd17b PE=1 SV=1 - [AB17B_MOUSE]	8.33	2	2	2	288	32.1798	6.29053	1.23558	2	29.8085	1.06274	2	13.9826	1.39918	2	10.4921	0.840676	2	25.7539	0.912232	2	11.6118	0.878373	2	21.5683	Quantified
Q99LJ7	RCC1 and BTB domain-containing protein 2	Rcbtb2		RCC1 and BTB domain-containing protein 2 OS=Mus musculus OX=10090 GN=Rcbtb2 PE=1 SV=1 - [RCBT2_MOUSE]	3.99	2	2	2	551	60.1254	5.49072	1.23541	2	17.8838	0.914802	2	19.5433	0.864191	1		0.979319	2	6.77729	0.948728	2	4.29382	0.989882	2	1.17533	Quantified
Q61704	Inter-alpha-trypsin inhibitor heavy chain H3	Itih3	FUNCTION: May act as a carrier of hyaluronan in serum or as a binding protein between hyaluronan and other matrix protein, including those on cell surfaces in tissues to regulate the localization, synthesis and degradation of hyaluronan which are essential to cells undergoing biological processes. {ECO:0000250}.	Inter-alpha-trypsin inhibitor heavy chain H3 OS=Mus musculus OX=10090 GN=Itih3 PE=1 SV=3 - [ITIH3_MOUSE]	6.52	5	5	7	889	99.2957	6.04932	1.23535	7	12.0782	1.10666	7	3.66334	1.11469	6	16.7872	0.991775	7	10.4233	0.872686	7	5.24259	0.915515	7	10.0924	Quantified
Q99KI3	ER membrane protein complex subunit 3	Emc3		ER membrane protein complex subunit 3 OS=Mus musculus OX=10090 GN=Emc3 PE=1 SV=3 - [EMC3_MOUSE]	15.71	4	4	5	261	29.9604	6.81494	1.23314	5	38.2043	1.07927	5	8.58049	1.29715	4	53.0577	0.978354	5	26.2698	0.876986	5	19.7022	0.880899	5	22.4693	Quantified
Q60929	Myocyte-specific enhancer factor 2A	Mef2a	FUNCTION: Transcriptional activator which binds specifically to the MEF2 element, 5'-YTA[AT](4)TAR-3', found in numerous muscle-specific genes. Also involved in the activation of numerous growth factor- and stress-induced genes. Mediates cellular functions not only in skeletal and cardiac muscle development, but also in neuronal differentiation and survival. Plays diverse roles in the control of …	Myocyte-specific enhancer factor 2A OS=Mus musculus OX=10090 GN=Mef2a PE=1 SV=2 - [MEF2A_MOUSE]	6.02	2	3	3	498	53.5455	7.10791	1.23269	2	23.1254	0.951745	2	15.971	1.73385	1		0.973154	2	7.50684	0.948928	2	6.02629	0.91129	2	2.5188	Quantified
Q62433	Protein NDRG1	Ndrg1	FUNCTION: Stress-responsive protein involved in hormone responses, cell growth, and differentiation. Acts as a tumor suppressor in many cell types. Necessary but not sufficient for p53/TP53-mediated caspase activation and apoptosis. Required for vesicular recycling of CDH1 and TF. May also function in lipid trafficking. Protects cells from spindle disruption damage. Functions in p53/TP53-dependen…	Protein NDRG1 OS=Mus musculus OX=10090 GN=Ndrg1 PE=1 SV=1 - [NDRG1_MOUSE]	26.14	7	7	10	394	42.9809	6.1001	1.23255	10	12.13	1.12912	10	9.17128	1.10294	8	27.2835	0.794595	10	11.8046	0.899475	10	11.3487	0.910644	10	8.25295	Quantified
Q3USB7	Inactive phospholipase C-like protein 1	Plcl1	FUNCTION: Involved in an inositol phospholipid-based intracellular signaling cascade. Shows no PLC activity to phosphatidylinositol 4,5-bisphosphate and phosphatidylinositol. Component in the phospho-dependent endocytosis process of GABA A receptor. Acts as an inhibitor of PPP1C (By similarity). Involved in the assembly and/or the trafficking of gamma-2 subunit-containing GABA A receptors. {ECO:0…	Inactive phospholipase C-like protein 1 OS=Mus musculus OX=10090 GN=Plcl1 PE=1 SV=3 - [PLCL1_MOUSE]	14.6	14	14	16	1096	122.594	5.64307	1.23244	15	16.0637	1.13901	15	9.15941	1.22696	12	19.1531	0.854141	15	20.2462	0.882685	15	6.73147	0.847166	15	10.3841	Quantified
P62274	40S ribosomal protein S29	Rps29		40S ribosomal protein S29 OS=Mus musculus OX=10090 GN=Rps29 PE=1 SV=2 - [RS29_MOUSE]	57.14	4	4	5	56	6.6723	10.1255	1.23021	5	31.7045	1.19177	5	38.0555	1.40975	5	49.9782	0.778483	5	46.5414	0.854891	5	30.4584	0.820609	5	40.2194	Quantified
O55091	Protein IMPACT	Impact	FUNCTION: Translational regulator that ensures constant high levels of translation upon a variety of stress conditions, such as amino acid starvation, UV-C irradiation, proteasome inhibitor treatment and glucose deprivation. Plays a role as a negative regulator of the EIF2AK4/GCN2 kinase activity; impairs GCN1-mediated EIF2AK4/GCN2 activation, and hence EIF2AK4/GCN2-mediated eIF-2-alpha phosphory…	Protein IMPACT OS=Mus musculus OX=10090 GN=Impact PE=1 SV=2 - [IMPCT_MOUSE]	22.01	6	7	8	318	36.2532	5.04639	1.23	7	15.7282	1.00296	7	9.92495	0.830489	4	18.922	1.13602	7	47.2613	0.870083	7	18.3701	0.859023	7	20.8829	Quantified
Q62426	Cystatin-B	Cstb	FUNCTION: This is an intracellular thiol proteinase inhibitor.	Cystatin-B OS=Mus musculus OX=10090 GN=Cstb PE=1 SV=1 - [CYTB_MOUSE]	79.59	6	6	12	98	11.0385	7.38623	1.22953	11	26.2102	1.05614	11	23.4962	1.01777	7	57.8493	0.966747	11	19.1132	0.904043	11	19.3548	0.89272	11	18.1459	Quantified
Q8K2P6	Rieske domain-containing protein	Rfesd		Rieske domain-containing protein OS=Mus musculus OX=10090 GN=Rfesd PE=1 SV=1 - [RFESD_MOUSE]	15.29	2	2	2	157	17.9548	6.85889	1.22862	2	27.3814	0.969695	2	11.6503	1.21421	1		1.06109	2	14.207	0.849833	2	23.4959	0.934519	2	5.95329	Quantified
Q61474	RNA-binding protein Musashi homolog 1	Msi1	FUNCTION: RNA binding protein that regulates the expression of target mRNAs at the translation level. Regulates expression of the NOTCH1 antagonist NUMB. Binds RNA containing the sequence 5'-GUUAGUUAGUUAGUU-3' and other sequences containing the pattern 5'-[GA]U(1-3)AGU-3'. May play a role in the proliferation and maintenance of stem cells in the central nervous system. {ECO:0000269|PubMed:1135989…	RNA-binding protein Musashi homolog 1 OS=Mus musculus OX=10090 GN=Msi1 PE=1 SV=1 - [MSI1H_MOUSE]	6.08	1	2	3	362	39.0942	7.86963	1.22828	2	16.1786	1.2764	2	16.2087	1.19837	2	7.88549	0.895566	2	10.6213	0.778641	2	17.1508	0.792565	2	21.675	Quantified
Q9CQE7	Endoplasmic reticulum-Golgi intermediate compartment protein 3	Ergic3	FUNCTION: Possible role in transport between endoplasmic reticulum and Golgi. {ECO:0000250}.	Endoplasmic reticulum-Golgi intermediate compartment protein 3 OS=Mus musculus OX=10090 GN=Ergic3 PE=1 SV=1 - [ERGI3_MOUSE]	2.87	1	1	1	383	43.1806	6.46826	1.22819	1		1.2058	1		0.958501	1		0.860567	1		0.896622	1		0.83285	1		Quantified
Q91WT4	DnaJ homolog subfamily C member 17	Dnajc17	FUNCTION: May negatively affect PAX8-induced thyroglobulin/TG transcription. {ECO:0000269|PubMed:20160132}.	DnaJ homolog subfamily C member 17 OS=Mus musculus OX=10090 GN=Dnajc17 PE=1 SV=2 - [DJC17_MOUSE]	3.63	1	1	1	303	34.444	8.57275	1.22766	1		1.08073	1		0.672758	1		0.833022	1		0.943594	1		0.953812	1		Quantified
Q9EQJ0	Two pore calcium channel protein 1	Tpcn1	FUNCTION: Nicotinic acid adenine dinucleotide phosphate (NAADP) receptor that may function as one of the major voltage-gated Ca(2+) channels (VDCC) across the lysosomal and endosomal membrane. {ECO:0000250}.	Two pore calcium channel protein 1 OS=Mus musculus OX=10090 GN=Tpcn1 PE=1 SV=1 - [TPC1_MOUSE]	1.59	1	1	1	817	94.4348	8.52881	1.22702	1		1.19754	1		2.3162	1		0.874904	1		0.795593	1		0.803615	1		Quantified
O35633	Vesicular inhibitory amino acid transporter	Slc32a1	FUNCTION: Involved in the uptake of GABA and glycine into the synaptic vesicles. {ECO:0000250|UniProtKB:O35458, ECO:0000269|PubMed:9395291}.	Vesicular inhibitory amino acid transporter OS=Mus musculus OX=10090 GN=Slc32a1 PE=1 SV=3 - [VIAAT_MOUSE]	30.48	11	12	34	525	57.3435	6.63916	1.22692	31	16.8499	1.05592	31	9.88605	1.07604	22	32.2722	0.957915	31	15.1432	0.913004	31	13.0247	0.900451	31	12.5032	Quantified
Q9WUA5	Laforin	Epm2a	FUNCTION: Plays an important role in preventing glycogen hyperphosphorylation and the formation of insoluble aggregates, via its activity as glycogen phosphatase, and by promoting the ubiquitination of proteins involved in glycogen metabolism via its interaction with the E3 ubiquitin ligase NHLRC1/malin (PubMed:18040046, PubMed:18852261, PubMed:19036738, PubMed:23663739, PubMed:24430976, PubMed:2…	Laforin OS=Mus musculus OX=10090 GN=Epm2a PE=1 SV=2 - [EPM2A_MOUSE]	3.94	1	1	1	330	36.9341	6.31592	1.22681	1		1.34116	1		1.58221	1		0.818637	1		0.879425	1		0.703604	1		Quantified
Q7TSZ8	Nucleus accumbens-associated protein 1	Nacc1	FUNCTION: Functions as a transcriptional repressor. Seems to function as a transcriptional corepressor in neuronal cells through recruitment of HDAC3 and HDAC4. Contributes to tumor progression, and tumor cell proliferation and survival. This may be mediated at least in part through repressing transcriptional activity of GADD45GIP1. Required for recruiting the proteasome from the nucleus to the c…	Nucleus accumbens-associated protein 1 OS=Mus musculus OX=10090 GN=Nacc1 PE=1 SV=1 - [NACC1_MOUSE]	2.14	1	1	1	514	56.5005	5.73193	1.22665	1		1.23373	1		2.20807	1		0.772993	1		0.812989	1		0.841524	1		Quantified
Q60809	CCR4-NOT transcription complex subunit 7	Cnot7	FUNCTION: Has 3'-5' poly(A) exoribonuclease activity for synthetic poly(A) RNA substrate. Its function seems to be partially redundant with that of CNOT8. Catalytic component of the CCR4-NOT complex which is one of the major cellular mRNA deadenylases and is linked to various cellular processes including bulk mRNA degradation, miRNA-mediated repression, translational repression during translation…	CCR4-NOT transcription complex subunit 7 OS=Mus musculus OX=10090 GN=Cnot7 PE=1 SV=1 - [CNOT7_MOUSE]	9.12	2	2	2	285	32.6969	4.84326	1.22636	2	15.4739	1.01209	2	6.12229	1.08313	1		0.984713	2	15.995	0.889184	2	13.0819	0.932804	2	5.47937	Quantified
Q8C4Q6	Axin interactor, dorsalization-associated protein	Aida	FUNCTION: Acts as a ventralizing factor during embryogenesis (By similarity). Inhibits axin-mediated JNK activation by binding axin and disrupting axin homodimerization. This in turn antagonizes a Wnt/beta-catenin-independent dorsalization pathway activated by AXIN/JNK-signaling. {ECO:0000250, ECO:0000269|PubMed:17681137}.	Axin interactor, dorsalization-associated protein OS=Mus musculus OX=10090 GN=Aida PE=1 SV=1 - [AIDA_MOUSE]	9.18	3	3	3	305	34.8663	6.7417	1.22616	3	14.8356	1.15524	3	23.0468	1.15015	3	23.3483	0.886613	3	11.6746	0.906745	3	14.7072	0.837502	3	23.3374	Quantified
Q6PAJ1	Breakpoint cluster region protein	Bcr	FUNCTION: Protein with a unique structure having two opposing regulatory activities toward small GTP-binding proteins. The C-terminus is a GTPase-activating protein (GAP) domain which stimulates GTP hydrolysis by RAC1, RAC2 and CDC42. Accelerates the intrinsic rate of GTP hydrolysis of RAC1 or CDC42, leading to down-regulation of the active GTP-bound form. The central Dbl homology (DH) domain fun…	Breakpoint cluster region protein OS=Mus musculus OX=10090 GN=Bcr PE=1 SV=3 - [BCR_MOUSE]	6.54	5	7	9	1270	142.982	6.91748	1.22613	6	26.8871	1.0811	6	7.74924	0.660793	3	17.2111	0.891456	6	24.8167	0.920588	6	20.752	0.916641	6	10.8481	Quantified
Q8CDN6	Thioredoxin-like protein 1	Txnl1	FUNCTION: Active thioredoxin with a redox potential of about -250 mV. {ECO:0000250}.	Thioredoxin-like protein 1 OS=Mus musculus OX=10090 GN=Txnl1 PE=1 SV=3 - [TXNL1_MOUSE]	29.41	6	6	14	289	32.2167	4.95752	1.22581	14	11.5535	1.14026	14	14.5847	0.951866	14	21.8875	0.868579	14	7.5011	0.901658	14	8.07494	0.845509	14	25.1063	Quantified
P62876	DNA-directed RNA polymerases I, II, and III subunit RPABC5	Polr2l	FUNCTION: DNA-dependent RNA polymerase catalyzes the transcription of DNA into RNA using the four ribonucleoside triphosphates as substrates. Common component of RNA polymerases I, II and III which synthesize ribosomal RNA precursors, mRNA precursors and many functional non-coding RNAs, and a small RNAs, such as 5S rRNA and tRNAs, respectively. Pol II is the central component of the basal RNA pol…	DNA-directed RNA polymerases I, II, and III subunit RPABC5 OS=Mus musculus OX=10090 GN=Polr2l PE=3 SV=1 - [RPAB5_MOUSE]	13.43	1	1	1	67	7.63999	7.76709	1.22563	1		1.14637	1		1.03798	1		0.802778	1		0.880626	1		0.940326	1		Quantified
Q61559	IgG receptor FcRn large subunit p51	Fcgrt	FUNCTION: Cell surface receptor that transfers passive humoral immunity from the mother to the newborn. Binds to the Fc region of monomeric immunoglobulin gamma and mediates its selective uptake from milk (PubMed:7504013). IgG in the milk is bound at the apical surface of the intestinal epithelium. The resultant FcRn-IgG complexes are transcytosed across the intestinal epithelium and IgG is relea…	IgG receptor FcRn large subunit p51 OS=Mus musculus OX=10090 GN=Fcgrt PE=1 SV=1 - [FCGRN_MOUSE]	3.01	1	1	1	365	40.0671	5.2876	1.22529	1		1.26046	1		2.09099	1		0.758821	1		0.862073	1		0.797204	1		Quantified
Q9QYK7	RING finger protein 11	Rnf11	FUNCTION: Essential component of a ubiquitin-editing protein complex, comprising also TNFAIP3, ITCH and TAX1BP1, that ensures the transient nature of inflammatory signaling pathways. Promotes the association of TNFAIP3 to RIPK1 after TNF stimulation. TNFAIP3 deubiquitinates 'Lys-63' polyubiquitin chains on RIPK1 and catalyzes the formation of 'Lys-48'-polyubiquitin chains. This leads to RIPK1 pro…	RING finger protein 11 OS=Mus musculus OX=10090 GN=Rnf11 PE=1 SV=1 - [RNF11_MOUSE]	7.79	1	1	1	154	17.4463	4.77979	1.22466	1		1.02408	1		0.618507	1		0.934323	1		0.853367	1		1.01248	1		Quantified
Q6DTY7	6-phosphofructo-2-kinase/fructose-2,6-bisphosphatase 4	Pfkfb4	FUNCTION: Synthesis and degradation of fructose 2,6-bisphosphate. {ECO:0000250}.	6-phosphofructo-2-kinase/fructose-2,6-bisphosphatase 4 OS=Mus musculus OX=10090 GN=Pfkfb4 PE=2 SV=4 - [F264_MOUSE]	6.4	1	3	3	469	54.0323	6.48096	1.22444	1		1.00951	1		0.608778	1		0.848875	1		0.914059	1		1.04045	1		Quantified
P26369	Splicing factor U2AF 65 kDa subunit	U2af2	FUNCTION: Plays a role in pre-mRNA splicing and 3'-end processing. By recruiting PRPF19 and the PRP19C/Prp19 complex/NTC/Nineteen complex to the RNA polymerase II C-terminal domain (CTD), and thereby pre-mRNA, may couple transcription to splicing. Required for the export of mRNA out of the nucleus, even if the mRNA is encoded by an intron-less gene. Positively regulates pre-mRNA 3'-end processing…	Splicing factor U2AF 65 kDa subunit OS=Mus musculus OX=10090 GN=U2af2 PE=1 SV=3 - [U2AF2_MOUSE]	22.74	8	8	11	475	53.4832	9.08545	1.22441	11	12.0185	1.05971	11	25.7086	1.10426	9	27.4594	0.864251	11	37.5256	0.932072	11	13.5214	0.922113	11	17.4772	Quantified
Q68ED2	Metabotropic glutamate receptor 7	Grm7	FUNCTION: G-protein coupled receptor for glutamate. Ligand binding causes a conformation change that triggers signaling via guanine nucleotide-binding proteins (G proteins) and modulates the activity of down-stream effectors, such as adenylate cyclase. Signaling inhibits adenylate cyclase activity (By similarity). {ECO:0000250}.	Metabotropic glutamate receptor 7 OS=Mus musculus OX=10090 GN=Grm7 PE=1 SV=1 - [GRM7_MOUSE]	2.4	2	2	2	915	102.153	7.88428	1.22344	2	5.7436	1.06061	2	2.69844	0.9176	2	50.9704	0.923766	2	6.09248	0.934375	2	6.63693	0.888048	2	6.9248	Quantified
Q6QWF9	Calcium/calmodulin-dependent protein kinase II inhibitor 1	Camk2n1	FUNCTION: Potent and specific inhibitor of CaM-kinase II (CAMK2). {ECO:0000250}.	Calcium/calmodulin-dependent protein kinase II inhibitor 1 OS=Mus musculus OX=10090 GN=Camk2n1 PE=1 SV=1 - [CK2N1_MOUSE]	21.79	1	1	1	78	8.50727	5.45264	1.22342	1		1.01577	1		1.33823	1		0.952613	1		0.863576	1		0.939749	1		Quantified
Q6TCG2	Membrane progesterone receptor epsilon	Paqr9	FUNCTION: Plasma membrane progesterone (P4) receptor coupled to G proteins. Seems to act through a G(s) mediated pathway. May be involved in regulating rapid P4 signaling in the nervous system. Also binds dehydroepiandrosterone (DHEA), pregnanolone, pregnenolone and allopregnanolone. {ECO:0000250|UniProtKB:Q6ZVX9}.	Membrane progesterone receptor epsilon OS=Mus musculus OX=10090 GN=Paqr9 PE=1 SV=2 - [PAQR9_MOUSE]	3.2	1	1	1	375	42.7129	8.76318	1.22265	1		1.19704	1		1.42507	1		0.858096	1		0.8701	1		0.83141	1		Quantified
Q8CA71	Protein shisa-4	Shisa4		Protein shisa-4 OS=Mus musculus OX=10090 GN=Shisa4 PE=1 SV=1 - [SHSA4_MOUSE]	4.57	1	1	1	197	21.4684	7.41553	1.22243	1		1.09203	1		0.945444	1		0.871146	1		0.929039	1		0.908942	1		Quantified
P35278	Ras-related protein Rab-5C	Rab5c	FUNCTION: Protein transport. Probably involved in vesicular traffic (By similarity). {ECO:0000250}.	Ras-related protein Rab-5C OS=Mus musculus OX=10090 GN=Rab5c PE=1 SV=2 - [RAB5C_MOUSE]	61.57	7	10	21	216	23.3978	8.41162	1.22239	15	21.158	1.0593	15	26.2877	1.03184	12	54.2708	1.00332	15	39.9083	0.915812	15	17.6079	0.913536	15	13.5793	Quantified
P54729	NEDD8 ultimate buster 1	Nub1	FUNCTION: Specific down-regulator of the NEDD8 conjugation system. Recruits NEDD8, UBD, and their conjugates to the proteasome for degradation (By similarity). {ECO:0000250}.	NEDD8 ultimate buster 1 OS=Mus musculus OX=10090 GN=Nub1 PE=1 SV=2 - [NUB1_MOUSE]	2.44	1	1	1	614	70.2627	5.88428	1.22185	1		1.17874	1		1.15685	1		0.812876	1		0.831325	1		0.937548	1		Quantified
P62897	Cytochrome c, somatic	Cycs	FUNCTION: Electron carrier protein. The oxidized form of the cytochrome c heme group can accept an electron from the heme group of the cytochrome c1 subunit of cytochrome reductase. Cytochrome c then transfers this electron to the cytochrome oxidase complex, the final protein carrier in the mitochondrial electron-transport chain. {ECO:0000269|PubMed:12062423}.; FUNCTION: Plays a role in apoptosis…	Cytochrome c, somatic OS=Mus musculus OX=10090 GN=Cycs PE=1 SV=2 - [CYC_MOUSE]	67.62	9	9	33	105	11.598	9.5835	1.2205	33	18.909	1.28724	33	8.61905	1.26417	32	26.5069	0.809084	33	19.848	0.821729	33	18.93	0.804841	33	12.2023	Quantified
Q9Z2L6	Multiple inositol polyphosphate phosphatase 1	Minpp1	FUNCTION: Acts as a 2,3-bisphosphoglycerate 3-phosphatase, by mediating the dephosphorylation of 2,3-bisphosphoglycerate (2,3-BPG) to produce phospho-D-glycerate without formation of 3-phosphoglycerate (By similarity). Acts as a phosphoinositide 5- and phosphoinositide 6-phosphatase and regulates cellular levels of inositol pentakisphosphate (InsP5) and inositol hexakisphosphate (InsP6). May play…	Multiple inositol polyphosphate phosphatase 1 OS=Mus musculus OX=10090 GN=Minpp1 PE=1 SV=3 - [MINP1_MOUSE]	4.37	2	2	2	481	54.5028	7.48877	1.22037	2	12.3765	1.14449	2	10.5511	1.29835	2	26.3138	0.849996	2	5.64459	0.87693	2	17.1699	0.878793	2	5.91854	Quantified
Q8K114	Integrator complex subunit 9	Ints9	FUNCTION: Component of the Integrator (INT) complex, a complex involved in the small nuclear RNAs (snRNA) U1 and U2 transcription and in their 3'-box-dependent processing. The Integrator complex is associated with the C-terminal domain (CTD) of RNA polymerase II largest subunit (POLR2A) and is recruited to the U1 and U2 snRNAs genes. Mediates recruitment of cytoplasmic dynein to the nuclear envel…	Integrator complex subunit 9 OS=Mus musculus OX=10090 GN=Ints9 PE=1 SV=1 - [INT9_MOUSE]	1.52	1	1	1	658	74.0299	6.40479	1.22024	1		1.32064	1		1.32259	1		0.65646	1		0.895588	1		0.858107	1		Quantified
Q91WA3	Histone deacetylase 11	Hdac11	FUNCTION: Responsible for the deacetylation of lysine residues on the N-terminal part of the core histones (H2A, H2B, H3 and H4). Histone deacetylation gives a tag for epigenetic repression and plays an important role in transcriptional regulation, cell cycle progression and developmental events. Histone deacetylases act via the formation of large multiprotein complexes (By similarity). {ECO:0000…	Histone deacetylase 11 OS=Mus musculus OX=10090 GN=Hdac11 PE=1 SV=1 - [HDA11_MOUSE]	5.48	2	2	2	347	39.1324	7.13721	1.21999	2	12.624	1.22453	2	16.6904	1.03606	1		0.864095	2	19.0219	0.90217	2	20.1578	0.804503	2	9.48588	Quantified
Q8C163	Nuclease EXOG, mitochondrial	Exog	FUNCTION: Endo/exonuclease with nicking activity towards supercoiled DNA, a preference for single-stranded DNA and 5'-3' exonuclease activity. {ECO:0000250}.	Nuclease EXOG, mitochondrial OS=Mus musculus OX=10090 GN=Exog PE=1 SV=1 - [EXOG_MOUSE]	32.07	9	10	14	368	41.3581	8.11865	1.21904	12	20.4278	1.1055	12	6.04142	0.788948	12	31.6536	0.940163	12	20.5793	0.908034	12	14.437	0.941861	12	10.7453	Quantified
Q99L13	3-hydroxyisobutyrate dehydrogenase, mitochondrial	Hibadh		3-hydroxyisobutyrate dehydrogenase, mitochondrial OS=Mus musculus OX=10090 GN=Hibadh PE=1 SV=1 - [3HIDH_MOUSE]	22.69	6	6	14	335	35.4166	8.1333	1.21883	14	21.7329	1.1175	14	14.0262	1.16381	14	41.9613	0.824715	14	23.706	0.910975	14	14.2511	0.893545	14	10.1192	Quantified
P68134	Actin, alpha skeletal muscle	Acta1	FUNCTION: Actins are highly conserved proteins that are involved in various types of cell motility and are ubiquitously expressed in all eukaryotic cells.	Actin, alpha skeletal muscle OS=Mus musculus OX=10090 GN=Acta1 PE=1 SV=1 - [ACTS_MOUSE]	52.52	1	19	294	377	42.0239	5.38916	1.21742	1		0.89965	1		1.26019	1		1.07876	1		0.826567	1		0.99468	1		Quantified
Q9D6S7	Ribosome-recycling factor, mitochondrial	Mrrf	FUNCTION: Responsible for the release of ribosomes from messenger RNA at the termination of protein biosynthesis. May increase the efficiency of translation by recycling ribosomes from one round of translation to another (By similarity). {ECO:0000250}.	Ribosome-recycling factor, mitochondrial OS=Mus musculus OX=10090 GN=Mrrf PE=1 SV=1 - [RRFM_MOUSE]	24.81	4	4	9	262	29.0325	9.84717	1.21682	9	8.9694	1.0609	9	6.23371	1.07434	6	10.0321	0.891485	9	16.6056	0.863712	9	4.54721	0.943641	9	8.25888	Quantified
Q9R0Q4	Mortality factor 4-like protein 2	Morf4l2	FUNCTION: Component of the NuA4 histone acetyltransferase complex which is involved in transcriptional activation of select genes principally by acetylation of nucleosomal histone H4 and H2A. This modification may both alter nucleosome - DNA interactions and promote interaction of the modified histones with other proteins which positively regulate transcription. This complex may be required for t…	Mortality factor 4-like protein 2 OS=Mus musculus OX=10090 GN=Morf4l2 PE=1 SV=1 - [MO4L2_MOUSE]	2.43	1	1	1	288	32.1637	9.71533	1.21675	1		0.95258	1		0.715458	1		0.948841	1		0.955527	1		0.980985	1		Quantified
Q02111	Protein kinase C theta type	Prkcq	FUNCTION: Calcium-independent, phospholipid- and diacylglycerol (DAG)-dependent serine/threonine-protein kinase that mediates non-redundant functions in T-cell receptor (TCR) signaling, including T-cells activation, proliferation, differentiation and survival, by mediating activation of multiple transcription factors such as NF-kappa-B, JUN, NFATC1 and NFATC2. In TCR-CD3/CD28-co-stimulated T-cell…	Protein kinase C theta type OS=Mus musculus OX=10090 GN=Prkcq PE=1 SV=1 - [KPCT_MOUSE]	3.82	1	3	12	707	81.5194	7.7085	1.21669	1		1.02576	1		0.703114	1		1.00184	1		0.888433	1		0.930682	1		Quantified
Q62188	Dihydropyrimidinase-related protein 3	Dpysl3	FUNCTION: Necessary for signaling by class 3 semaphorins and subsequent remodeling of the cytoskeleton. Plays a role in axon guidance, neuronal growth cone collapse and cell migration (By similarity). {ECO:0000250}.	Dihydropyrimidinase-related protein 3 OS=Mus musculus OX=10090 GN=Dpysl3 PE=1 SV=1 - [DPYL3_MOUSE]	38.42	12	17	71	570	61.8971	6.49365	1.21554	34	26.1507	1.00526	34	10.9054	1.0527	29	18.987	0.932743	34	12.6866	0.935886	34	17.398	0.919859	34	19.2604	Quantified
Q61282	Aggrecan core protein	Acan	FUNCTION: This proteoglycan is a major component of extracellular matrix of cartilagenous tissues. A major function of this protein is to resist compression in cartilage. It binds avidly to hyaluronic acid via an N-terminal globular region. May play a regulatory role in the matrix assembly of the cartilage.	Aggrecan core protein OS=Mus musculus OX=10090 GN=Acan PE=1 SV=2 - [PGCA_MOUSE]	3	5	5	5	2132	221.805	4.29736	1.21506	5	16.3532	1.17042	5	6.6477	0.924414	5	3.90538	0.79204	5	6.89656	0.988283	5	10.3122	0.846439	5	7.65889	Quantified
Q6RUT8	Coiled-coil domain-containing protein 154	Ccdc154		Coiled-coil domain-containing protein 154 OS=Mus musculus OX=10090 GN=Ccdc154 PE=2 SV=3 - [CC154_MOUSE]	2.11	1	1	1	664	76.0806	6.29053	1.21434	1		1.03831	1		1.61897	1		0.947331	1		0.87844	1		0.895183	1		Quantified
P97490	Adenylate cyclase type 8	Adcy8	FUNCTION: Catalyzes the formation of cAMP in response to calcium entry leadings to cAMP signaling activation that affect processes suche as synaptic plasticity and insulin secretion (PubMed:10864938, PubMed:25403481, PubMed:10482244, PubMed:14585998, PubMed:18448650). Plays a role in many brain functions, such as learning, memory, drug addiction, and anxiety modulation through regulation of synap…	Adenylate cyclase type 8 OS=Mus musculus OX=10090 GN=Adcy8 PE=1 SV=2 - [ADCY8_MOUSE]	1.92	3	3	3	1249	140.006	6.93213	1.21387	3	18.0643	1.12557	3	5.1887	1.0418	3	6.63974	0.905018	3	8.0326	0.890882	3	27.4163	0.906406	3	8.24288	Quantified
Q9DC23	DnaJ homolog subfamily C member 10	Dnajc10	FUNCTION: Endoplasmic reticulum disulfide reductase involved both in the correct folding of proteins and degradation of misfolded proteins. Required for efficient folding of proteins in the endoplasmic reticulum by catalyzing the removal of non-native disulfide bonds formed during the folding of proteins, such as LDLR. Also involved in endoplasmic reticulum-associated degradation (ERAD) by reduci…	DnaJ homolog subfamily C member 10 OS=Mus musculus OX=10090 GN=Dnajc10 PE=1 SV=2 - [DJC10_MOUSE]	3.4	2	2	3	793	90.5251	6.96143	1.21382	3	4.95502	1.13884	3	4.83984	1.16743	3	13.5699	0.869927	3	2.47073	0.876807	3	1.96693	0.852954	3	5.22023	Quantified
Q3UCQ1	Forkhead box protein K2	Foxk2	FUNCTION: Transcriptional regulator involved in different processes such as glucose metabolism, aerobic glycolysis and autophagy (PubMed:25402684, PubMed:29861159, PubMed:30700909). Recognizes and binds the forkhead DNA sequence motif (5'-GTAAACA-3') and can both act as a transcription activator or repressor, depending on the context (PubMed:25402684, PubMed:29861159, PubMed:30700909). Together w…	Forkhead box protein K2 OS=Mus musculus OX=10090 GN=Foxk2 PE=1 SV=3 - [FOXK2_MOUSE]	3.84	3	3	3	651	68.4043	9.51025	1.21339	3	29.8365	0.974193	3	1.73556	0.663911	3	29.8317	0.93472	3	2.13576	0.978499	3	3.11551	0.952639	3	21.0288	Quantified
Q61290	Voltage-dependent R-type calcium channel subunit alpha-1E	Cacna1e	FUNCTION: Voltage-sensitive calcium channels (VSCC) mediate the entry of calcium ions into excitable cells and are also involved in a variety of calcium-dependent processes, including muscle contraction, hormone or neurotransmitter release, gene expression, cell motility, cell division and cell death. The isoform alpha-1E gives rise to R-type calcium currents. R-type calcium channels belong to th…	Voltage-dependent R-type calcium channel subunit alpha-1E OS=Mus musculus OX=10090 GN=Cacna1e PE=1 SV=1 - [CAC1E_MOUSE]	1.5	2	3	3	2272	257.071	8.17725	1.21282	2	13.1543	1.14595	2	14.9122	1.03271	2	6.59356	0.877176	2	10.254	0.916412	2	12.4242	0.848278	2	14.9352	Quantified
Q3TC33	Coiled-coil domain-containing protein 127	Ccdc127		Coiled-coil domain-containing protein 127 OS=Mus musculus OX=10090 GN=Ccdc127 PE=1 SV=2 - [CC127_MOUSE]	2.31	1	1	1	260	30.49	9.12939	1.21202	1		1.11822	1		1.28189	1		0.9833	1		0.868734	1		0.832104	1		Quantified
P61148	Fibroblast growth factor 1	Fgf1	FUNCTION: Plays an important role in the regulation of cell survival, cell division, angiogenesis, cell differentiation and cell migration. Functions as potent mitogen in vitro. Acts as a ligand for FGFR1 and integrins. Binds to FGFR1 in the presence of heparin leading to FGFR1 dimerization and activation via sequential autophosphorylation on tyrosine residues which act as docking sites for inter…	Fibroblast growth factor 1 OS=Mus musculus OX=10090 GN=Fgf1 PE=1 SV=1 - [FGF1_MOUSE]	22.58	3	3	3	155	17.4067	7.02002	1.212	2	1.59458	1.28573	2	5.10042	1.42941	2	16.0536	0.765214	2	14.2879	0.886456	2	11.6249	0.807023	2	7.75167	Quantified
Q8VEL2	Myotubularin-related protein 14	Mtmr14	FUNCTION: Lipid phosphatase which efficiently dephosphorylates phosphatidylinositol 3-phosphate (PtdIns3P) and PtdIns(3,5)P2; inactive toward PtdIns4P, PtdIns(3,4)P2, PtdIns(4,5)P2 and PtdIns(3,4,5)P3. {ECO:0000250}.	Myotubularin-related protein 14 OS=Mus musculus OX=10090 GN=Mtmr14 PE=1 SV=2 - [MTMRE_MOUSE]	1.85	1	1	1	648	72.397	6.75635	1.21159	1		1.11208	1		1.14724	1		0.922963	1		0.858512	1		0.903191	1		Quantified
Q9D0L7	Armadillo repeat-containing protein 10	Armc10	FUNCTION: May play a role in cell survival and cell growth. May suppress the transcriptional activity of p53/TP53 (By similarity). {ECO:0000250}.	Armadillo repeat-containing protein 10 OS=Mus musculus OX=10090 GN=Armc10 PE=1 SV=1 - [ARM10_MOUSE]	17.97	4	4	6	306	33.2896	7.98682	1.21141	6	6.24444	1.15987	6	10.1082	0.982077	6	9.55461	0.839185	6	8.16866	0.898352	6	6.66515	0.882253	6	9.39419	Quantified
Q61490	CD166 antigen	Alcam	FUNCTION: Cell adhesion molecule that mediates both heterotypic cell-cell contacts via its interaction with CD6, as well as homotypic cell-cell contacts. Promotes T-cell activation and proliferation via its interactions with CD6 (By similarity). Contributes to the formation and maturation of the immunological synapse via its interactions with CD6 (By similarity). Mediates homotypic interactions w…	CD166 antigen OS=Mus musculus OX=10090 GN=Alcam PE=1 SV=3 - [CD166_MOUSE]	17.15	8	8	13	583	65.051	6.15088	1.2114	13	15.5375	1.02353	13	7.8249	1.04326	12	22.2113	0.912301	13	13.8008	0.93427	13	7.75408	0.93391	13	8.09417	Quantified
O88533	Aromatic-L-amino-acid decarboxylase	Ddc	FUNCTION: Catalyzes the decarboxylation of L-3,4-dihydroxyphenylalanine (DOPA) to dopamine, L-5-hydroxytryptophan to serotonin and L-tryptophan to tryptamine.	Aromatic-L-amino-acid decarboxylase OS=Mus musculus OX=10090 GN=Ddc PE=1 SV=1 - [DDC_MOUSE]	5.63	3	3	3	480	53.8392	6.59521	1.21087	3	34.8088	1.15899	3	7.30367	1.33184	2	23.9689	0.747938	3	2.20186	0.948102	3	19.011	0.864143	3	18.0692	Quantified
Q5DU41	Volume-regulated anion channel subunit LRRC8B	Lrrc8b	FUNCTION: Non-essential component of the volume-regulated anion channel (VRAC, also named VSOAC channel), an anion channel required to maintain a constant cell volume in response to extracellular or intracellular osmotic changes. The VRAC channel conducts iodide better than chloride and can also conduct organic osmolytes like taurine. Channel activity requires LRRC8A plus at least one other famil…	Volume-regulated anion channel subunit LRRC8B OS=Mus musculus OX=10090 GN=Lrrc8b PE=1 SV=3 - [LRC8B_MOUSE]	2.99	1	2	2	803	92.1275	6.69775	1.21071	1		1.05108	1		0.649005	1		0.92939	1		0.923021	1		0.942467	1		Quantified
Q9CQ40	39S ribosomal protein L49, mitochondrial	Mrpl49		39S ribosomal protein L49, mitochondrial OS=Mus musculus OX=10090 GN=Mrpl49 PE=1 SV=1 - [RM49_MOUSE]	3.61	1	1	1	166	19.121	9.49561	1.21043	1		1.12512	1		1.04654	1		1.05248	1		0.885364	1		0.780469	1		Quantified
Q99KW9	T-cell immunomodulatory protein	Itfg1	FUNCTION: Modulator of T-cell function. Has a protective effect in graft versus host disease model. {ECO:0000269|PubMed:12598909}.	T-cell immunomodulatory protein OS=Mus musculus OX=10090 GN=Itfg1 PE=1 SV=2 - [TIP_MOUSE]	6.39	3	3	4	610	67.4224	5.73193	1.21025	4	15.5584	1.20254	4	4.06532	1.02412	4	24.2864	0.820186	4	10.0278	0.951584	4	11.4351	0.825984	4	8.46441	Quantified
P31750	RAC-alpha serine/threonine-protein kinase	Akt1	FUNCTION: AKT1 is one of 3 closely related serine/threonine-protein kinases (AKT1, AKT2 and AKT3) called the AKT kinase, and which regulate many processes including metabolism, proliferation, cell survival, growth and angiogenesis. This is mediated through serine and/or threonine phosphorylation of a range of downstream substrates. Over 100 substrate candidates have been reported so far, but for …	RAC-alpha serine/threonine-protein kinase OS=Mus musculus OX=10090 GN=Akt1 PE=1 SV=2 - [AKT1_MOUSE]	14.37	3	6	7	480	55.6718	5.89697	1.21025	3	4.32243	1.00446	3	28.3747	1.08988	2	24.764	0.832049	3	22.7808	0.913234	3	0.293925	1.00003	3	6.49197	Quantified
Q9D0R4	Probable ATP-dependent RNA helicase DDX56	Ddx56	FUNCTION: May play a role in later stages of the processing of the pre-ribosomal particles leading to mature 60S ribosomal subunits. Has intrinsic ATPase activity (By similarity). {ECO:0000250}.	Probable ATP-dependent RNA helicase DDX56 OS=Mus musculus OX=10090 GN=Ddx56 PE=2 SV=1 - [DDX56_MOUSE]	3.11	2	2	2	546	61.1737	9.17334	1.20993	2	26.9716	1.15515	2	16.6456	0.902304	2	31.6406	1.03514	2	12.2628	0.781268	2	24.3474	0.820179	2	21.9662	Quantified
Q9R0P9	Ubiquitin carboxyl-terminal hydrolase isozyme L1	Uchl1	FUNCTION: Ubiquitin-protein hydrolase involved both in the processing of ubiquitin precursors and of ubiquitinated proteins (Probable). This enzyme is a thiol protease that recognizes and hydrolyzes a peptide bond at the C-terminal glycine of ubiquitin (PubMed:12913066). Also binds to free monoubiquitin and may prevent its degradation in lysosomes (PubMed:12913066). The homodimer may have ATP-ind…	Ubiquitin carboxyl-terminal hydrolase isozyme L1 OS=Mus musculus OX=10090 GN=Uchl1 PE=1 SV=1 - [UCHL1_MOUSE]	42.15	8	9	44	223	24.8224	5.23682	1.20945	41	22.0352	1.17249	41	13.3683	1.31159	39	39.3799	0.800169	41	19.8815	0.911989	41	20.2281	0.881877	41	18.3499	Quantified
Q80UW2	F-box only protein 2	Fbxo2	FUNCTION: Substrate recognition component of a SCF (SKP1-CUL1-F-box protein) E3 ubiquitin-protein ligase complex that mediates the ubiquitination and subsequent proteasomal degradation of target proteins. Involved in the endoplasmic reticulum-associated degradation pathway (ERAD) for misfolded lumenal proteins by recognizing and binding sugar chains on unfolded glycoproteins that are retrotranslo…	F-box only protein 2 OS=Mus musculus OX=10090 GN=Fbxo2 PE=1 SV=1 - [FBX2_MOUSE]	23.23	5	5	7	297	33.6551	4.28467	1.20938	7	25.9214	1.08794	7	5.32074	0.880821	5	0.8359	0.929401	7	13.9644	0.92581	7	7.71965	0.982505	7	20.737	Quantified
Q149F1	RNA pseudouridylate synthase domain-containing protein 2	Rpusd2		RNA pseudouridylate synthase domain-containing protein 2 OS=Mus musculus OX=10090 GN=Rpusd2 PE=1 SV=2 - [RUSD2_MOUSE]	1.45	1	1	1	553	61.4963	6.771	1.20904	1		0.990748	1		1.2276	1		0.911548	1		0.951541	1		0.941644	1		Quantified
Q8BVZ5	Interleukin-33	Il33	FUNCTION: Cytokine that binds to and signals through the IL1RL1/ST2 receptor which in turn activates NF-kappa-B and MAPK signaling pathways in target cells (PubMed:29045903). Involved in the maturation of Th2 cells inducing the secretion of T-helper type 2-associated cytokines. Also involved in activation of mast cells, basophils, eosinophils and natural killer cells. Acts as a chemoattractant fo…	Interleukin-33 OS=Mus musculus OX=10090 GN=Il33 PE=1 SV=1 - [IL33_MOUSE]	3.76	1	1	1	266	29.972	8.60205	1.20687	1		1.24106	1		1.12421	1		0.758646	1		1.02022	1		0.778274	1		Quantified
P47856	Glutamine--fructose-6-phosphate aminotransferase [isomerizing] 1	Gfpt1	FUNCTION: Controls the flux of glucose into the hexosamine pathway. Most likely involved in regulating the availability of precursors for N- and O-linked glycosylation of proteins. Regulates the circadian expression of clock genes ARNTL/BMAL1 and CRY1. {ECO:0000269|PubMed:23395176}.	Glutamine--fructose-6-phosphate aminotransferase [isomerizing] 1 OS=Mus musculus OX=10090 GN=Gfpt1 PE=1 SV=3 - [GFPT1_MOUSE]	8.61	5	5	6	697	78.4892	6.84424	1.20676	6	11.3656	0.920644	6	15.9946	0.958713	2	22.885	1.0087	6	16.817	0.893461	6	5.70465	0.909069	6	4.35159	Quantified
Q9CQ79	Thioredoxin domain-containing protein 9	Txndc9	FUNCTION: Significantly diminishes the chaperonin TCP1 complex ATPase activity, thus negatively impacts protein folding, including that of actin or tubulin. {ECO:0000250|UniProtKB:O14530}.	Thioredoxin domain-containing protein 9 OS=Mus musculus OX=10090 GN=Txndc9 PE=1 SV=1 - [TXND9_MOUSE]	2.65	1	1	1	226	26.2434	5.94775	1.20634	1		1.09719	1		1.6142	1		0.916512	1		0.881613	1		0.868602	1		Quantified
Q9CY73	39S ribosomal protein L44, mitochondrial	Mrpl44	FUNCTION: Component of the 39S subunit of mitochondrial ribosome. May have a function in the assembly/stability of nascent mitochondrial polypeptides exiting the ribosome. {ECO:0000250|UniProtKB:Q9H9J2}.	39S ribosomal protein L44, mitochondrial OS=Mus musculus OX=10090 GN=Mrpl44 PE=1 SV=3 - [RM44_MOUSE]	15.62	4	4	4	333	37.5037	8.51416	1.20629	4	10.2774	1.07451	4	6.94627	1.22308	2	4.03903	0.958806	4	6.23192	0.923615	4	16.3544	0.915806	4	8.6554	Quantified
Q61183	Poly(A) polymerase alpha	Papola	FUNCTION: Polymerase that creates the 3'-poly(A) tail of mRNA's. Also required for the endoribonucleolytic cleavage reaction at some polyadenylation sites. May acquire specificity through interaction with a cleavage and polyadenylation specificity factor (CPSF) at its C-terminus. {ECO:0000250|UniProtKB:P51003, ECO:0000269|PubMed:18084034, ECO:0000269|PubMed:18281463}.	Poly(A) polymerase alpha OS=Mus musculus OX=10090 GN=Papola PE=1 SV=4 - [PAPOA_MOUSE]	1.22	1	1	1	739	82.2578	7.34229	1.20536	1		1.08307	1		1.32227	1		0.894248	1		0.892721	1		0.913958	1		Quantified
Q8BZ05	Arf-GAP with Rho-GAP domain, ANK repeat and PH domain-containing protein 2	Arap2	FUNCTION: Phosphatidylinositol 3,4,5-trisphosphate-dependent GTPase-activating protein that modulates actin cytoskeleton remodeling by regulating ARF and RHO family members. Is activated by phosphatidylinositol 3,4,5-trisphosphate (PtdIns(3,4,5)P3) binding. Can be activated by phosphatidylinositol 3,4-bisphosphate (PtdIns(3,4,5)P2) binding, albeit with lower efficiency (By similarity). {ECO:00002…	Arf-GAP with Rho-GAP domain, ANK repeat and PH domain-containing protein 2 OS=Mus musculus OX=10090 GN=Arap2 PE=1 SV=2 - [ARAP2_MOUSE]	1.29	2	2	2	1703	193.277	7.18115	1.20524	2	21.5731	1.15148	2	5.59731	1.01872	2	13.5623	0.801366	2	15.8582	0.92615	2	17.9544	0.896496	2	4.11565	Quantified
P70181	Phosphatidylinositol 4-phosphate 5-kinase type-1 beta	Pip5k1b	FUNCTION: Participates in the biosynthesis of phosphatidylinositol 4,5-bisphosphate. Mediates RAC1-dependent reorganization of actin filaments. Contributes to the activation of PLD2. Together with PIP5K1A is required after stimulation of G-protein coupled receptors for stable platelet adhesion. {ECO:0000269|PubMed:10679324, ECO:0000269|PubMed:18772378, ECO:0000269|PubMed:8798574}.	Phosphatidylinositol 4-phosphate 5-kinase type-1 beta OS=Mus musculus OX=10090 GN=Pip5k1b PE=1 SV=1 - [PI51B_MOUSE]	5.75	1	3	4	539	60.7648	6.85889	1.20517	1		1.41212	1		1.4512	1		0.723271	1		0.843556	1		0.769242	1		Quantified
Q7TMS5	ATP-binding cassette sub-family G member 2	Abcg2	FUNCTION: Broad substrate specificity ATP-dependent transporter of the ATP-binding cassette (ABC) family that actively extrudes a wide variety of physiological compounds, dietary toxins and xenobiotics from cells (PubMed:10485464, PubMed:12477054, PubMed:12429862, PubMed:17145775, PubMed:30042379). Involved in porphyrin homeostasis, mediating the export of protoporphyrin IX (PPIX) from both mitoc…	ATP-binding cassette sub-family G member 2 OS=Mus musculus OX=10090 GN=Abcg2 PE=1 SV=1 - [ABCG2_MOUSE]	2.59	2	2	2	657	72.9308	8.54346	1.20501	2	14.3499	1.34033	2	14.1468	1.12201	2	24.6878	0.743861	2	19.9514	0.880639	2	9.32345	0.793997	2	15.3057	Quantified
Q5XG69	Soluble lamin-associated protein of 75 kDa	Fam169a		Soluble lamin-associated protein of 75 kDa OS=Mus musculus OX=10090 GN=Fam169a PE=1 SV=3 - [F169A_MOUSE]	3.61	2	2	3	665	73.1949	4.67822	1.20388	3	15.4258	1.03124	3	19.5478	1.16744	2	24.9133	0.926968	3	21.657	0.92904	3	0.0921291	0.934999	3	12.8526	Quantified
Q7TN73	N-acetylneuraminate 9-O-acetyltransferase	Casd1	FUNCTION: O-acetyltransferase that catalyzes 9-O-acetylation of sialic acids. Sialic acids are sugars at the reducing end of glycoproteins and glycolipids, and are involved in various processes such as cell-cell interactions, host-pathogen recognition. {ECO:0000250|UniProtKB:Q96PB1}.	N-acetylneuraminate 9-O-acetyltransferase OS=Mus musculus OX=10090 GN=Casd1 PE=2 SV=1 - [CASD1_MOUSE]	0.75	1	1	1	797	91.5438	8.76318	1.20341	1		1.00321	1		1.43291	1		0.844296	1		1.01939	1		0.91193	1		Quantified
Q3TIR3	Synembryn-A	Ric8a	FUNCTION: Guanine nucleotide exchange factor (GEF), which can activate some, but not all, G-alpha proteins. Able to activate GNAI1, GNAO1 and GNAQ, but not GNAS by exchanging bound GDP for free GTP. Involved in regulation of microtubule pulling forces during mitotic movement of chromosomes by stimulating G(i)-alpha protein, possibly leading to release G(i)-alpha-GTP and NuMA proteins from the NuM…	Synembryn-A OS=Mus musculus OX=10090 GN=Ric8a PE=1 SV=2 - [RIC8A_MOUSE]	8.68	3	4	5	530	59.8086	5.68115	1.20328	4	22.4597	1.09371	4	23.4635	0.750043	4	28.3023	0.947195	4	22.0075	0.845159	4	20.1503	0.921303	4	23.9667	Quantified
Q9CQM5	Thioredoxin domain-containing protein 17	Txndc17	FUNCTION: Disulfide reductase. May participate in various redox reactions through the reversible oxidation of its active center dithiol to a disulfide and catalyze dithiol-disulfide exchange reactions. Modulates TNF-alpha signaling and NF-kappa-B activation. Has peroxidase activity and may contribute to the elimination of cellular hydrogen peroxide (By similarity). {ECO:0000250}.	Thioredoxin domain-containing protein 17 OS=Mus musculus OX=10090 GN=Txndc17 PE=1 SV=1 - [TXD17_MOUSE]	47.15	4	4	6	123	14.0057	4.76709	1.20277	6	9.98467	1.04497	6	8.41922	1.02819	5	15.1551	0.924804	6	18.3635	0.869656	6	11.9682	0.943783	6	7.66364	Quantified
Q0VGU4	Neurosecretory protein VGF	Vgf	FUNCTION: [Neurosecretory protein VGF]: Secreted polyprotein that is packaged and proteolytically processed by prohormone convertases PCSK1 and PCSK2 in a cell-type-specific manner (By similarity). VGF and peptides derived from its processing play many roles in neurogenesis and neuroplasticity associated with learning, memory, depression and chronic pain (PubMed:19863797, PubMed:26180209, PubMed:…	Neurosecretory protein VGF OS=Mus musculus OX=10090 GN=Vgf PE=1 SV=1 - [VGF_MOUSE]	13.29	7	7	12	617	68.1909	4.70361	1.20161	12	20.0388	1.14651	12	4.54006	1.12249	10	17.7346	0.901583	12	15.8988	0.842349	12	15.735	0.838021	12	10.972	Quantified
Q9CQH7	Transcription factor BTF3 homolog 4	Btf3l4		Transcription factor BTF3 homolog 4 OS=Mus musculus OX=10090 GN=Btf3l4 PE=1 SV=1 - [BT3L4_MOUSE]	17.09	3	3	5	158	17.26	6.354	1.2004	5	5.89825	1.19838	5	0.869457	1.5005	4	28.7341	0.861453	5	2.62675	0.882711	5	1.92478	0.852952	5	2.251	Quantified
Q8BLG0	PHD finger protein 20	Phf20	FUNCTION: Contributes to methyllysine-dependent p53/TP53 stabilization and up-regulation after DNA damage (By similarity). Methyllysine-binding protein, component of the MOF histone acetyltransferase protein complex. Not required for maintaining the global histone H4 'Lys-16' acetylation (H4K16ac) levels or locus specific histone acetylation, but instead works downstream in transcriptional regula…	PHD finger protein 20 OS=Mus musculus OX=10090 GN=Phf20 PE=1 SV=2 - [PHF20_MOUSE]	0.69	1	1	1	1010	115.208	7.51807	1.20019	1		1.12456	1		1.07781	1		0.945767	1		0.895412	1		0.859141	1		Quantified
Q99PT1	Rho GDP-dissociation inhibitor 1	Arhgdia	FUNCTION: Controls Rho proteins homeostasis. Regulates the GDP/GTP exchange reaction of the Rho proteins by inhibiting the dissociation of GDP from them, and the subsequent binding of GTP to them. Retains Rho proteins such as CDC42, RAC1 and RHOA in an inactive cytosolic pool, regulating their stability and protecting them from degradation. Actively involved in the recycling and distribution of a…	Rho GDP-dissociation inhibitor 1 OS=Mus musculus OX=10090 GN=Arhgdia PE=1 SV=3 - [GDIR1_MOUSE]	59.8	11	11	46	204	23.3928	5.19873	1.20014	46	20.4267	1.04384	46	10.0253	0.977796	42	23.1369	0.922836	46	16.2129	0.901814	46	20.3043	0.925794	46	9.15535	Quantified
Q9D4H9	PHD finger protein 14	Phf14		PHD finger protein 14 OS=Mus musculus OX=10090 GN=Phf14 PE=1 SV=1 - [PHF14_MOUSE]	0.91	1	1	2	881	99.043	5.33838	1.19996	2	0.551554	1.20281	2	5.24916	1.28577	2	4.7857	0.79359	2	2.27416	0.923607	2	4.30832	0.859052	2	5.75064	Quantified
P28798	Granulins	Grn	FUNCTION: Secreted protein that acts as a key regulator of lysosomal function and as a growth factor involved in inflammation, wound healing and cell proliferation (PubMed:28073925, PubMed:8496151, PubMed:28541286, PubMed:28453791, PubMed:20026663, PubMed:23041626, PubMed:27789271, PubMed:12524533). Regulates protein trafficking to lysosomes and, also the activity of lysosomal enzymes (PubMed:284…	Granulins OS=Mus musculus OX=10090 GN=Grn PE=1 SV=2 - [GRN_MOUSE]	5.77	2	2	2	589	63.4131	6.80029	1.19993	2	19.5567	1.06011	2	27.2644	1.05609	2	18.6102	0.849431	2	25.4289	0.900944	2	12.1393	0.938821	2	24.6095	Quantified
Q8VDQ1	Prostaglandin reductase 2	Ptgr2	FUNCTION: Functions as 15-oxo-prostaglandin 13-reductase and acts on 15-keto-PGE1, 15-keto-PGE2, 15-keto-PGE1-alpha and 15-keto-PGE2-alpha with highest activity towards 15-keto-PGE2. Overexpression represses transcriptional activity of PPARG and inhibits adipocyte differentiation. {ECO:0000269|PubMed:17449869}.	Prostaglandin reductase 2 OS=Mus musculus OX=10090 GN=Ptgr2 PE=1 SV=2 - [PTGR2_MOUSE]	7.69	2	2	2	351	37.991	5.41455	1.1994	2	12.337	1.10764	2	3.29583	1.23614	2	4.61787	0.875701	2	3.70881	0.897673	2	5.00563	0.906567	2	10.41	Quantified
B9EJ80	PDZ domain-containing protein 8	Pdzd8	FUNCTION: Molecular tethering protein that connects endoplasmic reticulum and mitochondria membranes (PubMed:29097544). PDZD8-dependent endoplasmic reticulum-mitochondria membrane tethering is essential for endoplasmic reticulum-mitochondria Ca(2+) transfer (PubMed:29097544). In neurons, involved in the regulation of dendritic Ca(2+) dynamics by regulating mitochondrial Ca(2+) uptake in neurons (…	PDZ domain-containing protein 8 OS=Mus musculus OX=10090 GN=Pdzd8 PE=1 SV=1 - [PDZD8_MOUSE]	4.71	5	5	5	1147	127.66	6.03662	1.19814	5	5.92291	0.985131	5	14.4144	1.24259	4	2.1637	0.956079	5	12.9833	0.906661	5	6.65542	0.985809	5	7.51347	Quantified
Q8K2Q5	Coiled-coil-helix-coiled-coil-helix domain-containing protein 7	Chchd7		Coiled-coil-helix-coiled-coil-helix domain-containing protein 7 OS=Mus musculus OX=10090 GN=Chchd7 PE=1 SV=1 - [CHCH7_MOUSE]	21.18	1	1	1	85	10.0947	8.51416	1.1978	1		0.959556	1		0.780998	1		0.93492	1		0.941316	1		1.00785	1		Quantified
P23780	Beta-galactosidase	Glb1	FUNCTION: Cleaves beta-linked terminal galactosyl residues from gangliosides, glycoproteins, and glycosaminoglycans. {ECO:0000250|UniProtKB:P16278}.	Beta-galactosidase OS=Mus musculus OX=10090 GN=Glb1 PE=1 SV=1 - [BGAL_MOUSE]	4.95	3	3	3	647	73.0742	7.47412	1.19769	3	6.72775	1.22163	3	1.5118	0.885887	2	27.1075	0.833988	3	24.7319	0.951956	3	1.34477	0.857104	3	7.36436	Quantified
P63046	Sulfotransferase 4A1	Sult4a1	FUNCTION: Atypical sulfotransferase family member with very low affinity for 3'-phospho-5'-adenylyl sulfate (PAPS) and very low catalytic activity towards L-triiodothyronine, thyroxine, estrone, p-nitrophenol, 2-naphthylamine, and 2-beta-naphthol. May have a role in the metabolism of drugs and neurotransmitters in the CNS. {ECO:0000269|PubMed:12039030}.	Sulfotransferase 4A1 OS=Mus musculus OX=10090 GN=Sult4a1 PE=1 SV=1 - [ST4A1_MOUSE]	19.72	6	6	10	284	33.0323	5.52881	1.19746	10	25.1431	0.982277	10	19.2978	0.85402	7	20.2612	1.02136	10	16.2592	0.916645	10	22.7221	0.994329	10	14.5513	Quantified
Q99J83	Autophagy protein 5	Atg5	FUNCTION: Involved in autophagic vesicle formation. Conjugation with ATG12, through a ubiquitin-like conjugating system involving ATG7 as an E1-like activating enzyme and ATG10 as an E2-like conjugating enzyme, is essential for its function. The ATG12-ATG5 conjugate acts as an E3-like enzyme which is required for lipidation of ATG8 family proteins and their association to the vesicle membranes. I…	Autophagy protein 5 OS=Mus musculus OX=10090 GN=Atg5 PE=1 SV=1 - [ATG5_MOUSE]	13.82	4	4	5	275	32.3813	5.90967	1.19736	5	10.1794	1.24531	5	10.0886	1.32375	3	6.56664	0.80659	5	11.5295	0.86645	5	3.9503	0.854873	5	13.2862	Quantified
Q9ES56	Trafficking protein particle complex subunit 4	Trappc4	FUNCTION: May play a role in vesicular transport from endoplasmic reticulum to Golgi. May play a role in dendrite postsynaptic membrane trafficking.	Trafficking protein particle complex subunit 4 OS=Mus musculus OX=10090 GN=Trappc4 PE=1 SV=1 - [TPPC4_MOUSE]	3.65	1	1	2	219	24.3695	6.21436	1.19647	2	1.57985	1.23933	2	8.1633	1.38869	2	14.5513	0.858206	2	3.52161	0.842696	2	0.80404	0.837072	2	7.73883	Quantified
Q8C437	PEX5-related protein	Pex5l	FUNCTION: Accessory subunit of hyperpolarization-activated cyclic nucleotide-gated (HCN) channels, regulating their cell-surface expression and cyclic nucleotide dependence. {ECO:0000269|PubMed:22550182, ECO:0000269|Ref.5}.	PEX5-related protein OS=Mus musculus OX=10090 GN=Pex5l PE=1 SV=2 - [PEX5R_MOUSE]	13.93	6	6	7	567	63.0957	5.32568	1.19603	7	2.92328	1.03491	7	11.0264	0.973193	6	11.4442	0.942633	7	4.86193	0.934371	7	1.96138	0.909318	7	9.97266	Quantified
Q9CRT8	Exportin-T	Xpot	FUNCTION: Mediates the nuclear export of aminoacylated tRNAs. In the nucleus binds to tRNA and to the GTPase Ran in its active GTP-bound form. Docking of this trimeric complex to the nuclear pore complex (NPC) is mediated through binding to nucleoporins. Upon transit of a nuclear export complex into the cytoplasm, disassembling of the complex and hydrolysis of Ran-GTP to Ran-GDP (induced by RANBP…	Exportin-T OS=Mus musculus OX=10090 GN=Xpot PE=1 SV=3 - [XPOT_MOUSE]	2.49	3	3	3	963	109.663	5.24951	1.19589	3	14.9419	1.09372	3	17.5691	1.0151	3	28.6609	0.908067	3	3.33022	0.870871	3	13.7292	0.878332	3	7.1962	Quantified
P48168	Glycine receptor subunit beta	Glrb	FUNCTION: Glycine receptors are ligand-gated chloride channels. GLRB does not form ligand-gated ion channels by itself, but is part of heteromeric ligand-gated chloride channels. Channel opening is triggered by extracellular glycine (PubMed:12809985). Heteropentameric channels composed of GLRB and GLRA1 are activated by lower glycine levels than homopentameric GLRA1. Plays an important role in th…	Glycine receptor subunit beta OS=Mus musculus OX=10090 GN=Glrb PE=1 SV=2 - [GLRB_MOUSE]	3.23	2	2	3	496	55.915	8.80713	1.19573	3	54.1441	1.14545	3	27.2912	1.05721	2	7.53244	0.834943	3	44.5119	0.978168	3	13.4048	0.863823	3	47.4837	Quantified
Q99JX7	Nuclear RNA export factor 1	Nxf1	FUNCTION: Involved in the nuclear export of mRNA species bearing retroviral constitutive transport elements (CTE) and in the export of mRNA from the nucleus to the cytoplasm (TAP/NFX1 pathway). The NXF1-NXT1 heterodimer is involved in the export of HSP70 mRNA in conjunction with ALYREF/THOC4 and THOC5 components of the TREX complex. ALYREF/THOC4-bound mRNA is thought to be transferred to the NXF1…	Nuclear RNA export factor 1 OS=Mus musculus OX=10090 GN=Nxf1 PE=1 SV=3 - [NXF1_MOUSE]	10.36	5	5	6	618	70.2556	8.73389	1.19572	6	23.7814	1.0212	6	6.01713	1.25605	4	20.1908	0.915376	6	14.7888	0.930148	6	19.0535	0.906087	6	9.85043	Quantified
Q9CZ83	39S ribosomal protein L55, mitochondrial	Mrpl55		39S ribosomal protein L55, mitochondrial OS=Mus musculus OX=10090 GN=Mrpl55 PE=1 SV=1 - [RM55_MOUSE]	11.81	1	1	2	127	15.1121	10.5063	1.19564	2	2.9368	0.892904	2	5.54455	0.90613	2	19.3859	0.860535	2	0.293945	1.02976	2	34.0128	1.01114	2	19.821	Quantified
Q00493	Carboxypeptidase E	Cpe	FUNCTION: Sorting receptor that directs prohormones to the regulated secretory pathway. Acts also as a prohormone processing enzyme in neuro/endocrine cells, removing dibasic residues from the C-terminal end of peptide hormone precursors after initial endoprotease cleavage. {ECO:0000269|PubMed:10896946, ECO:0000269|PubMed:16219686}.	Carboxypeptidase E OS=Mus musculus OX=10090 GN=Cpe PE=1 SV=2 - [CBPE_MOUSE]	29.41	12	12	15	476	53.2223	5.18604	1.19552	15	15.4058	1.06923	15	7.98527	0.977936	13	14.3154	0.917803	15	17.1924	0.923471	15	8.05643	0.939956	15	7.63779	Quantified
Q9EQ61	Pescadillo homolog	Pes1	FUNCTION: Component of the PeBoW complex, which is required for maturation of 28S and 5.8S ribosomal RNAs and formation of the 60S ribosome. {ECO:0000255|HAMAP-Rule:MF_03028, ECO:0000269|PubMed:15225545, ECO:0000269|PubMed:17308336}.	Pescadillo homolog OS=Mus musculus OX=10090 GN=Pes1 PE=1 SV=1 - [PESC_MOUSE]	3.42	2	2	3	584	67.753	6.84424	1.19522	3	2.79996	1.0824	3	4.06367	1.44081	3	22.411	0.933349	3	10.2131	0.825195	3	2.41394	0.852328	3	11.8586	Quantified
Q923T9	Calcium/calmodulin-dependent protein kinase type II subunit gamma	Camk2g	FUNCTION: Calcium/calmodulin-dependent protein kinase that functions autonomously after Ca(2+)/calmodulin-binding and autophosphorylation, and is involved in sarcoplasmic reticulum Ca(2+) transport in skeletal muscle and may function in dendritic spine and synapse formation and neuronal plasticity. In slow-twitch muscles, is involved in regulation of sarcoplasmic reticulum (SR) Ca(2+) transport a…	Calcium/calmodulin-dependent protein kinase type II subunit gamma OS=Mus musculus OX=10090 GN=Camk2g PE=1 SV=1 - [KCC2G_MOUSE]	39.13	9	20	63	529	59.5693	7.57666	1.19498	11	21.8454	1.08274	11	9.41009	1.07658	10	28.5302	0.818345	11	6.95268	0.896822	11	18.3952	0.912919	11	10.5062	Quantified
Q9R0M6	Ras-related protein Rab-9A	Rab9a	FUNCTION: Involved in the transport of proteins between the endosomes and the trans-Golgi network (By similarity). Involved in the recruitment of SGSM2 to melanosomes and is required for the proper trafficking of melanogenic enzymes TYR, TYRP1 and DCT/TYRP2 to melanosomes in melanocytes (PubMed:26620560). {ECO:0000250|UniProtKB:P24408, ECO:0000269|PubMed:26620560}.	Ras-related protein Rab-9A OS=Mus musculus OX=10090 GN=Rab9a PE=1 SV=1 - [RAB9A_MOUSE]	5.47	1	1	1	201	22.8952	5.65576	1.19478	1		1.1585	1		0.979511	1		0.886442	1		0.901864	1		0.879771	1		Quantified
Q5SSW2	Proteasome activator complex subunit 4	Psme4	FUNCTION: Associated component of the proteasome that specifically recognizes acetylated histones and promotes ATP- and ubiquitin-independent degradation of core histones during spermatogenesis and DNA damage response. Recognizes and binds acetylated histones via its bromodomain-like (BRDL) region and activates the proteasome by opening the gated channel for substrate entry. Binds to the core pro…	Proteasome activator complex subunit 4 OS=Mus musculus OX=10090 GN=Psme4 PE=1 SV=1 - [PSME4_MOUSE]	1.09	2	2	2	1843	211.062	7.00537	1.19449	2	14.8012	1.09408	2	6.27247	1.11227	2	6.43387	0.806171	2	9.98409	0.998171	2	3.20315	0.900813	2	0.784634	Quantified
Q3ZT31	Sorting nexin-25	Snx25	FUNCTION: May be involved in several stages of intracellular trafficking. {ECO:0000250}.	Sorting nexin-25 OS=Mus musculus OX=10090 GN=Snx25 PE=1 SV=3 - [SNX25_MOUSE]	2.86	3	3	3	840	97.085	6.29053	1.19445	3	6.81528	1.10169	3	5.37542	1.30119	2	9.07027	0.858143	3	0.185072	0.903613	3	7.05387	0.882452	3	10.9701	Quantified
Q6PAV2	Probable E3 ubiquitin-protein ligase HERC4	Herc4	FUNCTION: Probable E3 ubiquitin-protein ligase involved in either protein trafficking or in the distribution of cellular structures. Required for spermatozoon maturation and fertility, and for the removal of the cytoplasmic droplet of the spermatozoon. E3 ubiquitin-protein ligases accept ubiquitin from an E2 ubiquitin-conjugating enzyme in the form of a thioester and then directly transfer it to …	Probable E3 ubiquitin-protein ligase HERC4 OS=Mus musculus OX=10090 GN=Herc4 PE=1 SV=2 - [HERC4_MOUSE]	1.51	2	2	2	1057	118.336	6.29053	1.19426	2	31.5902	1.08436	2	18.5376	1.13788	2	20.7305	0.826921	2	7.68888	0.946883	2	29.9615	0.880492	2	27.8469	Quantified
Q9D0E3	LysM and putative peptidoglycan-binding domain-containing protein 1	Lysmd1		LysM and putative peptidoglycan-binding domain-containing protein 1 OS=Mus musculus OX=10090 GN=Lysmd1 PE=1 SV=1 - [LYSM1_MOUSE]	17.26	3	3	3	226	24.7987	8.92432	1.19351	3	13.2234	1.0483	3	2.63952	1.04923	3	40.7339	0.835188	3	6.49487	0.93305	3	2.15953	0.951364	3	3.70081	Quantified
Q6NXK2	Zinc finger protein 532	Znf532	FUNCTION: May be involved in transcriptional regulation.	Zinc finger protein 532 OS=Mus musculus OX=10090 GN=Znf532 PE=1 SV=1 - [ZN532_MOUSE]	1.74	1	2	2	1036	110.88	8.29443	1.19311	1		1.18975	1		1.38983	1		0.831546	1		0.916318	1		0.847807	1		Quantified
Q6NT99	Dual specificity protein phosphatase 23	Dusp23	FUNCTION: Protein phosphatase that mediates dephosphorylation of proteins phosphorylated on Tyr and Ser/Thr residues. In vitro, it can dephosphorylate p44-ERK1 (MAPK3) but not p54 SAPK-beta (MAPK10) in vitro. Able to enhance activation of JNK and p38 (MAPK14). {ECO:0000269|PubMed:15281913}.	Dual specificity protein phosphatase 23 OS=Mus musculus OX=10090 GN=Dusp23 PE=1 SV=1 - [DUS23_MOUSE]	5.33	1	1	1	150	16.6266	8.20654	1.19244	1		1.28224	1		1.42425	1		0.769434	1		0.880942	1		0.836421	1		Quantified
Q0V8T8	Contactin-associated protein like 5-2	Cntnap5b	FUNCTION: May play a role in the correct development and proper functioning of the peripheral and central nervous system and be involved in cell adhesion and intercellular communication.	Contactin-associated protein like 5-2 OS=Mus musculus OX=10090 GN=Cntnap5b PE=2 SV=1 - [CTP5B_MOUSE]	0.7	1	1	1	1292	144.169	6.32861	1.19196	1		1.15794	1		0.964323	1		0.895813	1		0.856713	1		0.914702	1		Quantified
Q9WTK3	Glycosylphosphatidylinositol anchor attachment 1 protein	Gpaa1	FUNCTION: Essential for GPI-anchoring of precursor proteins but not for GPI synthesis. Acts before or during formation of the carbonyl intermediate. {ECO:0000269|PubMed:10793132, ECO:0000269|PubMed:10898732}.	Glycosylphosphatidylinositol anchor attachment 1 protein OS=Mus musculus OX=10090 GN=Gpaa1 PE=1 SV=3 - [GPAA1_MOUSE]	4.83	3	3	4	621	67.9053	8.39697	1.19153	4	32.7529	1.18729	4	18.8087	1.13016	3	12.7938	0.870834	4	21.4234	0.909991	4	25.2983	0.850478	4	24.4609	Quantified
Q8K214	Polycomb protein SCMH1	Scmh1	FUNCTION: Associates with Polycomb group (PcG) multiprotein complexes; the complex class is required to maintain the transcriptionally repressive state of some genes. {ECO:0000250}.	Polycomb protein SCMH1 OS=Mus musculus OX=10090 GN=Scmh1 PE=1 SV=1 - [SCMH1_MOUSE]	1.7	1	1	1	706	78.6192	9.30518	1.19104	1		1.05457	1		1.81082	1		0.90348	1		0.9277	1		0.876239	1		Quantified
P63040	Complexin-1	Cplx1	FUNCTION: Positively regulates a late step in exocytosis of various cytoplasmic vesicles, such as synaptic vesicles and other secretory vesicles (PubMed:23345244). Organizes the SNAREs into a cross-linked zigzag topology that, when interposed between the vesicle and plasma membranes, is incompatible with fusion, thereby preventing SNAREs from releasing neurotransmitters until an action potential …	Complexin-1 OS=Mus musculus OX=10090 GN=Cplx1 PE=1 SV=1 - [CPLX1_MOUSE]	77.61	5	9	26	134	15.1125	4.97021	1.19088	16	19.4472	1.06395	16	9.62946	1.03035	10	30.9591	0.932321	16	25.4858	0.895746	16	7.72234	0.909711	16	13.5034	Quantified
Q9D0B5	Thiosulfate sulfurtransferase/rhodanese-like domain-containing protein 3	Tstd3		Thiosulfate sulfurtransferase/rhodanese-like domain-containing protein 3 OS=Mus musculus OX=10090 GN=Tstd3 PE=1 SV=1 - [TSTD3_MOUSE]	22.93	4	4	5	157	17.2599	8.1333	1.19071	5	15.4603	1.07107	5	5.07274	1.27729	3	6.00062	0.917853	5	5.69489	1.00908	5	6.91266	0.909125	5	13.7206	Quantified
E9Q5F9	Histone-lysine N-methyltransferase SETD2	Setd2	FUNCTION: Histone methyltransferase that specifically trimethylates 'Lys-36' of histone H3 (H3K36me3) using dimethylated 'Lys-36' (H3K36me2) as substrate (PubMed:18157086, PubMed:20133625). It is capable of trimethylating unmethylated H3K36 (H3K36me0) in vitro (By similarity). Represents the main enzyme generating H3K36me3, a specific tag for epigenetic transcriptional activation (PubMed:18157086…	Histone-lysine N-methyltransferase SETD2 OS=Mus musculus OX=10090 GN=Setd2 PE=1 SV=1 - [SETD2_MOUSE]	0.71	2	2	2	2537	285.486	6.30322	1.1889	2	6.43275	1.15885	2	0.869495	1.32302	2	20.1833	0.725754	2	4.45534	1.01148	2	4.50401	0.882739	2	2.37452	Quantified
P46656	Adrenodoxin, mitochondrial	Fdx1	FUNCTION: Essential for the synthesis of various steroid hormones, participates in the reduction of mitochondrial cytochrome P450 for steroidogenesis. Transfers electrons from adrenodoxin reductase to CYP11A1, a cytochrome P450 that catalyzes cholesterol side-chain cleavage. Does not form a ternary complex with adrenodoxin reductase and CYP11A1 but shuttles between the two enzymes to transfer ele…	Adrenodoxin, mitochondrial OS=Mus musculus OX=10090 GN=Fdx1 PE=1 SV=1 - [ADX_MOUSE]	4.79	1	1	2	188	20.11	5.61768	1.18882	2	6.86361	1.17926	2	1.83487	1.06041	2	20.7765	0.789633	2	3.24396	0.940304	2	0.561332	0.897575	2	0.957176	Quantified
Q9QZX7	Serine racemase	Srr	FUNCTION: Catalyzes the synthesis of D-serine from L-serine. D-serine is a key coagonist with glutamate at NMDA receptors. Has dehydratase activity towards both L-serine and D-serine. {ECO:0000269|PubMed:10557334, ECO:0000269|PubMed:12393813, ECO:0000269|PubMed:12515328, ECO:0000269|PubMed:15536068, ECO:0000269|PubMed:17293453}.	Serine racemase OS=Mus musculus OX=10090 GN=Srr PE=1 SV=1 - [SRR_MOUSE]	17.11	4	4	5	339	36.336	6.02393	1.18865	5	10.2165	1.05482	5	5.14098	1.17624	4	12.3311	0.85779	5	14.6374	0.938164	5	4.41241	0.899619	5	6.81772	Quantified
Q8BGB7	Enolase-phosphatase E1	Enoph1	FUNCTION: Bifunctional enzyme that catalyzes the enolization of 2,3-diketo-5-methylthiopentyl-1-phosphate (DK-MTP-1-P) into the intermediate 2-hydroxy-3-keto-5-methylthiopentenyl-1-phosphate (HK-MTPenyl-1-P), which is then dephosphorylated to form the acireductone 1,2-dihydroxy-3-keto-5-methylthiopentene (DHK-MTPene). {ECO:0000255|HAMAP-Rule:MF_03117}.	Enolase-phosphatase E1 OS=Mus musculus OX=10090 GN=Enoph1 PE=1 SV=1 - [ENOPH_MOUSE]	10.12	3	3	3	257	28.5824	4.91943	1.18853	3	23.6843	1.14722	3	28.4553	1.1018	3	56.1871	0.768881	3	58.1967	0.98769	3	5.05721	0.873514	3	21.1756	Quantified
Q8BW94	Dynein heavy chain 3, axonemal	Dnah3	FUNCTION: Force generating protein of respiratory cilia. Produces force towards the minus ends of microtubules. Dynein has ATPase activity; the force-producing power stroke is thought to occur on release of ADP. Involved in sperm motility; implicated in sperm flagellar assembly (By similarity). {ECO:0000250}.	Dynein heavy chain 3, axonemal OS=Mus musculus OX=10090 GN=Dnah3 PE=1 SV=2 - [DYH3_MOUSE]	0.27	1	1	1	4083	467.476	5.90967	1.188	1		1.12764	1		1.01413	1		0.869537	1		0.936355	1		0.895152	1		Quantified
Q9Z2B9	Ribosomal protein S6 kinase alpha-4	Rps6ka4	FUNCTION: Serine/threonine-protein kinase that is required for the mitogen or stress-induced phosphorylation of the transcription factors CREB1 and ATF1 and for the regulation of the transcription factor RELA, and that contributes to gene activation by histone phosphorylation and functions in the regulation of inflammatory genes. Phosphorylates CREB1 and ATF1 in response to mitogenic or stress st…	Ribosomal protein S6 kinase alpha-4 OS=Mus musculus OX=10090 GN=Rps6ka4 PE=1 SV=2 - [KS6A4_MOUSE]	3.49	2	3	3	773	85.5984	8.26514	1.1876	2	2.18174	0.997389	2	17.2535	1.48645	2	21.6135	0.895745	2	1.86181	0.955661	2	7.57892	0.932179	2	3.92538	Quantified
A2AM05	Centlein	Cntln	FUNCTION: Required for centrosome cohesion and recruitment of CEP68 to centrosomes. {ECO:0000250|UniProtKB:Q9NXG0}.	Centlein OS=Mus musculus OX=10090 GN=Cntln PE=1 SV=1 - [CNTLN_MOUSE]	1.5	2	2	2	1397	160.648	7.98682	1.18754	2	47.8531	0.993444	2	5.28735	2.4118	1		1.08194	2	42.1631	0.72093	2	16.9628	0.927741	2	25.3079	Quantified
Q9D1P0	39S ribosomal protein L13, mitochondrial	Mrpl13		39S ribosomal protein L13, mitochondrial OS=Mus musculus OX=10090 GN=Mrpl13 PE=1 SV=1 - [RM13_MOUSE]	14.04	2	2	3	178	20.6636	9.34912	1.18738	3	1.6205	1.08793	3	6.80317	1.01759	3	25.9798	0.879325	3	0.978647	0.952534	3	4.39615	0.917117	3	12.8278	Quantified
P52479	Ubiquitin carboxyl-terminal hydrolase 10	Usp10	FUNCTION: Hydrolase that can remove conjugated ubiquitin from target proteins such as p53/TP53, BECN1, SNX3 and CFTR. Acts as an essential regulator of p53/TP53 stability: in unstressed cells, specifically deubiquitinates p53/TP53 in the cytoplasm, leading to counteract MDM2 action and stabilize p53/TP53. Following DNA damage, translocates to the nucleus and deubiquitinates p53/TP53, leading to r…	Ubiquitin carboxyl-terminal hydrolase 10 OS=Mus musculus OX=10090 GN=Usp10 PE=1 SV=3 - [UBP10_MOUSE]	3.41	3	3	4	792	86.9677	5.17334	1.18724	4	6.47037	1.01319	4	7.73263	0.709641	3	10.3839	0.939134	4	5.88677	0.958044	4	2.78416	0.941465	4	4.7217	Quantified
O35621	Phosphomannomutase 1	Pmm1	FUNCTION: Involved in the synthesis of the GDP-mannose and dolichol-phosphate-mannose required for a number of critical mannosyl transfer reactions. In addition, may be responsible for the degradation of glucose-1,6-bisphosphate in ischemic brain. {ECO:0000269|PubMed:18927083}.	Phosphomannomutase 1 OS=Mus musculus OX=10090 GN=Pmm1 PE=1 SV=1 - [PMM1_MOUSE]	27.1	7	7	7	262	29.7561	5.46533	1.18702	6	18.9938	0.997404	6	8.95982	1.0541	4	13.4351	0.98315	6	11.2426	0.952436	6	12.162	0.9337	6	15.4708	Quantified
Q8BKY8	Transcription termination factor 2, mitochondrial	Mterf2	FUNCTION: Binds mitochondrial DNA and plays a role in the regulation of transcription of mitochondrial mRNA and rRNA species. {ECO:0000250|UniProtKB:Q49AM1}.	Transcription termination factor 2, mitochondrial OS=Mus musculus OX=10090 GN=Mterf2 PE=1 SV=1 - [MTEF2_MOUSE]	7.53	3	3	3	385	43.425	8.93896	1.1869	3	1.69145	1.25647	3	3.17268	1.20405	3	2.55284	0.785467	3	1.79356	0.973567	3	5.37147	0.822988	3	4.90141	Quantified
Q9WU28	Prefoldin subunit 5	Pfdn5	FUNCTION: Binds specifically to cytosolic chaperonin (c-CPN) and transfers target proteins to it. Binds to nascent polypeptide chain and promotes folding in an environment in which there are many competing pathways for nonnative proteins. Represses the transcriptional activity of MYC (By similarity). {ECO:0000250}.	Prefoldin subunit 5 OS=Mus musculus OX=10090 GN=Pfdn5 PE=1 SV=1 - [PFD5_MOUSE]	36.36	5	5	10	154	17.345	6.32861	1.18672	10	15.5506	1.13667	10	17.74	1.20328	9	35.2016	0.913028	10	12.9238	0.877788	10	23.9983	0.891568	10	16.4537	Quantified
Q69Z38	Inactive tyrosine-protein kinase PEAK1	Peak1	FUNCTION: Probable catalytically inactive kinase. Scaffolding protein that regulates the cytoskeleton to control cell spreading and migration by modulating focal adhesion dynamics. Acts as a scaffold for mediating EGFR signaling. {ECO:0000250|UniProtKB:Q9H792}.	Inactive tyrosine-protein kinase PEAK1 OS=Mus musculus OX=10090 GN=Peak1 PE=1 SV=4 - [PEAK1_MOUSE]	1.38	2	2	2	1735	190.978	6.87354	1.18672	2	0.103556	0.97456	2	28.7694	1.04158	1		1.13428	2	21.5464	0.885908	2	0.101872	0.891228	2	15.5883	Quantified
Q9DC40	Telomere length regulation protein TEL2 homolog	Telo2	FUNCTION: Regulator of the DNA damage response (DDR). Part of the TTT complex that is required to stabilize protein levels of the phosphatidylinositol 3-kinase-related protein kinase (PIKK) family proteins. The TTT complex is involved in the cellular resistance to DNA damage stresses, like ionizing radiation (IR), ultraviolet (UV) and mitomycin C (MMC). Together with the TTT complex and HSP90 may…	Telomere length regulation protein TEL2 homolog OS=Mus musculus OX=10090 GN=Telo2 PE=1 SV=2 - [TELO2_MOUSE]	0.95	1	1	1	840	93.2536	5.24951	1.18663	1		0.997283	1		1.09928	1		0.906796	1		0.963099	1		0.959377	1		Quantified
Q9CQ92	Mitochondrial fission 1 protein	Fis1	FUNCTION: Involved in the fragmentation of the mitochondrial network and its perinuclear clustering. Plays a minor role in the recruitment and association of the fission mediator dynamin-related protein 1 (DNM1L) to the mitochondrial surface and mitochondrial fission. May be not essential for the assembly of functional fission complexes and the subsequent membrane scission event. Can induce cytoc…	Mitochondrial fission 1 protein OS=Mus musculus OX=10090 GN=Fis1 PE=1 SV=1 - [FIS1_MOUSE]	34.21	4	4	10	152	16.998	8.52881	1.18636	10	11.7288	1.08446	10	6.78575	0.900146	9	26.3717	0.964964	10	13.3126	0.909404	10	11.9617	0.920658	10	11.8088	Quantified
Q9ET47	Espin	Espn	FUNCTION: Multifunctional actin-bundling protein. Plays a major role in regulating the organization, dimension, dynamics and signaling capacities of the actin filament-rich microvilli in the mechanosensory and chemosensory cells (PubMed:14657236, PubMed:15190118). Required for the assembly and stabilization of the stereociliary parallel actin bundles. Plays a crucial role in the formation and mai…	Espin OS=Mus musculus OX=10090 GN=Espn PE=1 SV=2 - [ESPN_MOUSE]	1.03	1	1	1	871	94.4389	7.69385	1.18606	1		1.12103	1		1.13597	1		0.821255	1		1.0185	1		0.860494	1		Quantified
P51949	CDK-activating kinase assembly factor MAT1	Mnat1	FUNCTION: Stabilizes the cyclin H-CDK7 complex to form a functional CDK-activating kinase (CAK) enzymatic complex. CAK activates the cyclin-associated kinases CDK1, CDK2, CDK4 and CDK6 by threonine phosphorylation. CAK complexed to the core-TFIIH basal transcription factor activates RNA polymerase II by serine phosphorylation of the repetitive C-terminal domain (CTD) of its large subunit (POLR2A)…	CDK-activating kinase assembly factor MAT1 OS=Mus musculus OX=10090 GN=Mnat1 PE=1 SV=2 - [MAT1_MOUSE]	4.21	1	1	2	309	35.8253	5.8208	1.18603	2	19.9783	1.01831	2	11.1251	2.02024	2	31.9825	0.886426	2	20.4184	0.857438	2	14.978	0.943168	2	1.35188	Quantified
Q91VK4	Integral membrane protein 2C	Itm2c	FUNCTION: Negative regulator of amyloid-beta peptide production. May inhibit the processing of APP by blocking its access to alpha- and beta-secretase. Binding to the beta-secretase-cleaved APP C-terminal fragment is negligible, suggesting that ITM2C is a poor gamma-secretase cleavage inhibitor. May play a role in TNF-induced cell death and neuronal differentiation. {ECO:0000269|PubMed:14592447}.	Integral membrane protein 2C OS=Mus musculus OX=10090 GN=Itm2c PE=1 SV=2 - [ITM2C_MOUSE]	7.06	2	2	3	269	30.4627	8.5874	1.186	3	17.5533	1.16969	3	0.761298	1.27146	3	50.2547	0.821027	3	4.50887	0.921474	3	4.42741	0.846364	3	9.49348	Quantified
P60840	Alpha-endosulfine	Ensa	FUNCTION: Protein phosphatase inhibitor that specifically inhibits protein phosphatase 2A (PP2A) during mitosis. When phosphorylated at Ser-67 during mitosis, specifically interacts with PPP2R2D (PR55-delta) and inhibits its activity, leading to inactivation of PP2A, an essential condition to keep cyclin-B1-CDK1 activity high during M phase. Also acts as a stimulator of insulin secretion by inter…	Alpha-endosulfine OS=Mus musculus OX=10090 GN=Ensa PE=1 SV=1 - [ENSA_MOUSE]	61.98	6	7	8	121	13.3267	7.23975	1.1855	7	25.4798	1.05254	7	10.5799	1.05205	7	16.7026	0.852765	7	23.8333	0.901144	7	16.7678	0.935422	7	14.2391	Quantified
Q9DBT4	Ectonucleoside triphosphate diphosphohydrolase 4	Entpd4	FUNCTION: Hydrolyzes preferentially nucleoside 5'-diphosphates, nucleoside 5'-triphosphates are hydrolyzed only to a minor extent. {ECO:0000250}.	Ectonucleoside triphosphate diphosphohydrolase 4 OS=Mus musculus OX=10090 GN=Entpd4 PE=1 SV=1 - [ENTP4_MOUSE]	1.31	1	1	2	613	69.7016	8.07471	1.18541	2	21.7846	1.17298	2	2.1751	1.36099	2	24.0002	0.814948	2	13.5876	0.848661	2	12.5159	0.923501	2	4.9839	Quantified
Q3U829	AP-5 complex subunit zeta-1	Ap5z1	FUNCTION: As part of AP-5, a probable fifth adaptor protein complex it may be involved in endosomal transport. {ECO:0000250}.	AP-5 complex subunit zeta-1 OS=Mus musculus OX=10090 GN=Ap5z1 PE=2 SV=1 - [AP5Z1_MOUSE]	0.99	1	1	1	807	89.3497	6.94678	1.1854	1		0.870012	1		0.681189	1		1.04513	1		0.897985	1		1.06282	1		Quantified
O35405	Phospholipase D3	Pld3	FUNCTION: 5'->3' DNA exonuclease which digests single-stranded DNA (ssDNA) (PubMed:30111894). Regulates inflammatory cytokine responses via the degradation of nucleic acids, by reducing the concentration of ssDNA able to stimulate TLR9, a nucleotide-sensing receptor in collaboration with PLD4 (PubMed:30111894). May be important in myotube formation. Plays a role in lysosomal homeostasis. Involved…	Phospholipase D3 OS=Mus musculus OX=10090 GN=Pld3 PE=1 SV=1 - [PLD3_MOUSE]	6.97	4	4	5	488	54.3544	6.52197	1.18539	5	13.9529	1.07731	5	9.10348	1.17698	4	27.3401	0.863397	5	6.3235	0.87908	5	9.67897	0.893044	5	5.01328	Quantified
Q64105	Sepiapterin reductase	Spr	FUNCTION: Catalyzes the final one or two reductions in tetra-hydrobiopterin biosynthesis to form 5,6,7,8-tetrahydrobiopterin.	Sepiapterin reductase OS=Mus musculus OX=10090 GN=Spr PE=1 SV=1 - [SPRE_MOUSE]	51.34	11	11	25	261	27.8654	5.74463	1.18509	25	10.1227	1.11182	25	8.88855	1.15677	23	38.7355	0.877201	25	15.6854	0.922066	25	9.66201	0.900481	25	12.9405	Quantified
Q5GH64	XK-related protein 7	Xkr7		XK-related protein 7 OS=Mus musculus OX=10090 GN=Xkr7 PE=2 SV=1 - [XKR7_MOUSE]	3.79	2	2	3	580	64.2602	8.73389	1.18479	3	17.964	0.800401	3	1.87877	0.905574	1		1.10247	3	39.6934	0.961919	3	8.34093	1.1193	3	1.54077	Quantified
Q9Z2E9	Seipin	Bscl2	FUNCTION: Plays a crucial role in the formation of lipid droplets (LDs) which are storage organelles at the center of lipid and energy homeostasis (By similarity).In association with TMEM159/LDAF1, defines the sites of LD formation in the ER (By similarity). Also required for growth and maturation of small nascent LDs into larger mature LDs (By similarity). Mediates the formation and/or stabiliza…	Seipin OS=Mus musculus OX=10090 GN=Bscl2 PE=1 SV=2 - [BSCL2_MOUSE]	2.35	1	1	1	383	43.0775	6.13818	1.18352	1		1.20958	1		1.19321	1		0.804805	1		0.93174	1		0.861125	1		Quantified
P84309	Adenylate cyclase type 5	Adcy5	FUNCTION: Catalyzes the formation of the signaling molecule cAMP in response to G-protein signaling. Mediates signaling downstream of ADRB1. Regulates the increase of free cytosolic Ca(2+) in response to increased blood glucose levels and contributes to the regulation of Ca(2+)-dependent insulin secretion. {ECO:0000250|UniProtKB:O95622}.	Adenylate cyclase type 5 OS=Mus musculus OX=10090 GN=Adcy5 PE=1 SV=2 - [ADCY5_MOUSE]	2.61	4	4	4	1262	139.032	7.06396	1.18328	4	11.799	1.01139	4	8.40494	0.97341	2	9.45538	0.96108	4	21.145	0.942166	4	6.94698	0.942877	4	14.0836	Quantified
Q80TQ2	Ubiquitin carboxyl-terminal hydrolase CYLD	Cyld	FUNCTION: Deubiquitinase that specifically cleaves 'Lys-63'- and linear 'Met-1'-linked polyubiquitin chains and is involved in NF-kappa-B activation and TNF-alpha-induced necroptosis (PubMed:17548520, PubMed:28701375, PubMed:29291351). Plays an important role in the regulation of pathways leading to NF-kappa-B activation (PubMed:16713561). Contributes to the regulation of cell survival, prolifera…	Ubiquitin carboxyl-terminal hydrolase CYLD OS=Mus musculus OX=10090 GN=Cyld PE=1 SV=2 - [CYLD_MOUSE]	8.51	8	8	8	952	106.517	5.63037	1.18319	8	6.59539	1.10642	8	6.86929	0.948225	5	28.711	0.968935	8	20.5336	0.923554	8	4.10852	0.909955	8	9.06948	Quantified
Q8VHY0	Chondroitin sulfate proteoglycan 4	Cspg4	FUNCTION: Proteoglycan playing a role in cell proliferation and migration which stimulates endothelial cells motility during microvascular morphogenesis. May also inhibit neurite outgrowth and growth cone collapse during axon regeneration. Cell surface receptor for collagen alpha 2(VI) which may confer cells ability to migrate on that substrate. Binds through its extracellular N-terminus growth f…	Chondroitin sulfate proteoglycan 4 OS=Mus musculus OX=10090 GN=Cspg4 PE=1 SV=3 - [CSPG4_MOUSE]	1.68	3	3	3	2327	252.153	5.43994	1.18304	3	15.8841	1.04235	3	5.88384	1.13511	2	10.7444	0.972463	3	12.738	0.891697	3	7.52381	0.934716	3	6.28409	Quantified
Q8C570	mRNA export factor	Rae1	FUNCTION: Plays a role in mitotic bipolar spindle formation. Binds mRNA. May function in nucleocytoplasmic transport and in directly or indirectly attaching cytoplasmic mRNPs to the cytoskeleton. {ECO:0000250|UniProtKB:P78406}.	mRNA export factor OS=Mus musculus OX=10090 GN=Rae1 PE=1 SV=1 - [RAE1L_MOUSE]	17.12	6	6	9	368	40.9389	7.82568	1.18263	9	18.9565	1.05619	9	9.32026	1.17037	9	18.3313	0.868932	9	15.8306	0.954366	9	8.20435	0.857046	9	19.8986	Quantified
P97478	5-demethoxyubiquinone hydroxylase, mitochondrial	Coq7	FUNCTION: Catalyzes the hydroxylation of 2-polyprenyl-3-methyl-6-methoxy-1,4-benzoquinol (DMQH2) during ubiquinone biosynthesis. Has also a structural role in the COQ enzyme complex, stabilizing other COQ polypeptides (By similarity). Involved in lifespan determination in a ubiquinone-independent manner (PubMed:19478076). {ECO:0000255|HAMAP-Rule:MF_03194, ECO:0000269|PubMed:19478076}.	5-demethoxyubiquinone hydroxylase, mitochondrial OS=Mus musculus OX=10090 GN=Coq7 PE=1 SV=3 - [COQ7_MOUSE]	5.07	1	1	1	217	24.0263	7.1665	1.18244	1		1.18159	1		1.46842	1		0.83304	1		0.911433	1		0.861044	1		Quantified
Q8BU31	Ras-related protein Rap-2c	Rap2c	FUNCTION: Small GTP-binding protein which cycles between a GDP-bound inactive and a GTP-bound active form. May play a role in cytoskeletal rearrangements and regulate cell spreading through activation of the effector TNIK. May play a role in SRE-mediated gene transcription. {ECO:0000269|PubMed:19061864}.	Ras-related protein Rap-2c OS=Mus musculus OX=10090 GN=Rap2c PE=1 SV=1 - [RAP2C_MOUSE]	34.43	1	4	12	183	20.7314	4.94482	1.18213	2	2.43949	1.06299	2	8.40449	0.771431	2	14.9458	0.974962	2	2.83687	0.892637	2	1.01735	0.934675	2	3.74084	Quantified
Q8CFE4	SCY1-like protein 2	Scyl2	FUNCTION: Component of AP2-containing clathrin coated structures at the plasma membrane or of endocytic coated vesicles. May be a serine/threonine-protein kinase. May regulate clathrin-dependent trafficking between the TGN and/or the endosomal system (By similarity). {ECO:0000250}.	SCY1-like protein 2 OS=Mus musculus OX=10090 GN=Scyl2 PE=1 SV=1 - [SCYL2_MOUSE]	6.24	4	4	5	930	103.251	8.01611	1.18189	5	26.4437	1.18463	5	15.5949	1.19783	4	37.4885	0.758225	5	6.33341	0.886155	5	5.35472	0.927594	5	24.2451	Quantified
Q8VI59	Pecanex-like protein 3	Pcnx3		Pecanex-like protein 3 OS=Mus musculus OX=10090 GN=Pcnx3 PE=1 SV=2 - [PCX3_MOUSE]	0.44	1	1	1	2028	221.433	6.62451	1.1814	1		1.17192	1		1.54217	1		0.796153	1		0.908465	1		0.895055	1		Quantified
Q7TPD6	Ribonucleoprotein PTB-binding 2	Raver2	FUNCTION: May bind single-stranded nucleic acids. {ECO:0000305}.	Ribonucleoprotein PTB-binding 2 OS=Mus musculus OX=10090 GN=Raver2 PE=1 SV=1 - [RAVR2_MOUSE]	3.42	1	1	1	673	71.9859	7.72314	1.18139	1		1.06491	1		0.969549	1		0.978793	1		0.873078	1		0.933209	1		Quantified
Q8K2A1	PTB domain-containing engulfment adapter protein 1	Gulp1	FUNCTION: Modulates cellular glycosphingolipid and cholesterol transport. May play a role in the internalization of various LRP1 ligands, such as PSAP (By similarity). May function as an adapter protein. Required for efficient phagocytosis of apoptotic cells. Increases cellular levels of GTP-bound ARF6. {ECO:0000250, ECO:0000269|PubMed:17398097}.	PTB domain-containing engulfment adapter protein 1 OS=Mus musculus OX=10090 GN=Gulp1 PE=1 SV=1 - [GULP1_MOUSE]	2.63	1	1	1	304	34.4484	7.89893	1.18133	1		1.16272	1		1.08778	1		0.945397	1		0.871775	1		0.859373	1		Quantified
Q8BWB6	Metalloreductase STEAP2	Steap2	FUNCTION: Metalloreductase that has the ability to reduce both Fe(3+) to Fe(2+) and Cu(2+) to Cu(1+). Uses NAD(+) as acceptor. {ECO:0000269|PubMed:16609065}.	Metalloreductase STEAP2 OS=Mus musculus OX=10090 GN=Steap2 PE=1 SV=1 - [STEA2_MOUSE]	3.27	1	1	1	489	55.7245	9.20264	1.18096	1		1.24301	1		1.3446	1		0.799848	1		0.894198	1		0.855149	1		Quantified
Q8BIP0	Aspartate--tRNA ligase, mitochondrial	Dars2		Aspartate--tRNA ligase, mitochondrial OS=Mus musculus OX=10090 GN=Dars2 PE=1 SV=1 - [SYDM_MOUSE]	5.82	4	4	4	653	74.0552	6.97607	1.18068	4	1.10382	1.05647	4	8.60292	1.14465	3	31.9284	0.957318	4	12.5941	0.914325	4	6.02473	0.902937	4	3.54342	Quantified
Q5DTX6	Junctional protein associated with coronary artery disease	Jcad		Junctional protein associated with coronary artery disease OS=Mus musculus OX=10090 GN=Jcad PE=1 SV=2 - [JCAD_MOUSE]	0.68	1	1	1	1320	144.708	6.52197	1.18051	1		1.23394	1		1.20913	1		0.875609	1		0.877314	1		0.832161	1		Quantified
Q9Z0F7	Gamma-synuclein	Sncg	FUNCTION: Plays a role in neurofilament network integrity. May be involved in modulating axonal architecture during development and in the adult. In vitro, increases the susceptibility of neurofilament-H to calcium-dependent proteases. May also function in modulating the keratin network in skin. Activates the MAPK and Elk-1 signal transduction pathway (By similarity). {ECO:0000250}.	Gamma-synuclein OS=Mus musculus OX=10090 GN=Sncg PE=1 SV=1 - [SYUG_MOUSE]	91.87	9	12	18	123	13.1516	4.65283	1.18023	14	23.5897	1.03971	14	17.1714	0.985071	13	41.3975	0.909301	14	23.6938	0.974237	14	13.1969	0.930502	14	12.0354	Quantified
Q3TX08	tRNA (guanine(26)-N(2))-dimethyltransferase	Trmt1	FUNCTION: Dimethylates a single guanine residue at position 26 of most tRNAs using S-adenosyl-L-methionine as donor of the methyl groups. {ECO:0000250}.	tRNA (guanine(26)-N(2))-dimethyltransferase OS=Mus musculus OX=10090 GN=Trmt1 PE=1 SV=2 - [TRM1_MOUSE]	1.96	1	1	1	663	72.3036	8.00146	1.17947	1		0.984539	1		0.948623	1		1.0125	1		0.90271	1		0.960703	1		Quantified
Q8VD66	Protein ABHD4	Abhd4	FUNCTION: Lysophospholipase selective for N-acyl phosphatidylethanolamine (NAPE). Contributes to the biosynthesis of N-acyl ethanolamines, including the endocannabinoid anandamide by hydrolyzing the sn-1 and sn-2 acyl chains from N-acyl phosphatidylethanolamine (NAPE) generating glycerophospho-N-acyl ethanolamine (GP-NAE), an intermediate for N-acyl ethanolamine biosynthesis (PubMed:16818490, Pub…	Protein ABHD4 OS=Mus musculus OX=10090 GN=Abhd4 PE=1 SV=1 - [ABHD4_MOUSE]	14.04	5	5	7	342	38.8357	7.59131	1.17933	7	12.893	1.16292	7	12.8124	1.18208	7	27.762	0.812938	7	14.292	0.906117	7	20.2909	0.850019	7	7.04579	Quantified
Q02384	Son of sevenless homolog 2	Sos2	FUNCTION: Promotes the exchange of Ras-bound GDP by GTP. {ECO:0000250|UniProtKB:Q62245}.	Son of sevenless homolog 2 OS=Mus musculus OX=10090 GN=Sos2 PE=1 SV=2 - [SOS2_MOUSE]	0.98	1	2	3	1333	153.03	6.75635	1.17922	1		1.13902	1		1.1225	1		0.939066	1		0.921579	1		0.843327	1		Quantified
Q9D5R3	Centrosomal protein of 83 kDa	Cep83	FUNCTION: Component of the distal appendage region of the centriole involved in the initiation of primary cilium assembly. May collaborate with IFT20 in the trafficking of ciliary membrane proteins from the Golgi complex to the cilium during the initiation of primary cilium assembly. {ECO:0000269|PubMed:23348840}.	Centrosomal protein of 83 kDa OS=Mus musculus OX=10090 GN=Cep83 PE=1 SV=2 - [CEP83_MOUSE]	1.16	1	1	1	692	81.9479	6.60986	1.17916	1		1.12382	1		0.84676	1		0.927629	1		0.924674	1		0.886112	1		Quantified
Q9CQ85	Mitochondrial import inner membrane translocase subunit Tim22	Timm22	FUNCTION: Essential core component of the TIM22 complex, a complex that mediates the import and insertion of multi-pass transmembrane proteins into the mitochondrial inner membrane. In the TIM22 complex, it constitutes the voltage-activated and signal-gated channel. Forms a twin-pore translocase that uses the membrane potential as external driving force in 2 voltage-dependent steps (By similarity…	Mitochondrial import inner membrane translocase subunit Tim22 OS=Mus musculus OX=10090 GN=Timm22 PE=1 SV=1 - [TIM22_MOUSE]	14.95	3	3	6	194	20.101	8.22119	1.17904	6	2.44235	1.06838	6	9.09115	0.994693	6	12.6917	0.965883	6	12.9922	0.92475	6	7.76819	0.847975	6	7.4031	Quantified
Q8BK72	28S ribosomal protein S27, mitochondrial	Mrps27	FUNCTION: RNA-binding component of the mitochondrial small ribosomal subunit (mt-SSU) that plays a role in mitochondrial protein synthesis. Stimulates mitochondrial mRNA translation of subunit components of the mitochondrial electron transport chain. Binds to the mitochondrial 12S rRNA (12S mt-rRNA) and tRNA(Glu). Overexpressed in hepatocellular carcinoma tissues compared with adjacent non-tumora…	28S ribosomal protein S27, mitochondrial OS=Mus musculus OX=10090 GN=Mrps27 PE=1 SV=2 - [RT27_MOUSE]	9.4	3	3	4	415	47.7483	5.50342	1.17879	4	18.5777	1.07212	4	3.50398	0.872959	4	54.6052	0.984897	4	11.3339	0.863437	4	13.6814	0.862301	4	10.6765	Quantified
Q7TT15	Polypeptide N-acetylgalactosaminyltransferase 17	Galnt17	FUNCTION: May catalyze the initial reaction in O-linked oligosaccharide biosynthesis, the transfer of an N-acetyl-D-galactosamine residue to a serine or threonine residue on the protein receptor. {ECO:0000250|UniProtKB:Q9HCQ5}.	Polypeptide N-acetylgalactosaminyltransferase 17 OS=Mus musculus OX=10090 GN=Galnt17 PE=1 SV=1 - [GLT17_MOUSE]	3.18	2	2	3	598	67.6482	8.89502	1.17846	3	13.2974	1.15802	3	15.7985	1.1474	3	25.4432	0.887481	3	12.5005	0.8827	3	9.15157	0.868269	3	17.3807	Quantified
Q9JMB8	Contactin-6	Cntn6	FUNCTION: Contactins mediate cell surface interactions during nervous system development. Participates in oligodendrocytes generation by acting as a ligand of NOTCH1. Its association with NOTCH1 promotes NOTCH1 activation through the released notch intracellular domain (NICD) and subsequent translocation to the nucleus (By similarity). Involved in motor coordination. {ECO:0000250, ECO:0000269|Pub…	Contactin-6 OS=Mus musculus OX=10090 GN=Cntn6 PE=1 SV=2 - [CNTN6_MOUSE]	5.93	5	5	5	1028	113.69	6.63916	1.17827	5	9.73074	1.14173	5	9.26126	1.08803	4	11.4106	0.89896	5	8.78258	0.888888	5	12.8181	0.886802	5	5.66213	Quantified
Q9CPQ3	Mitochondrial import receptor subunit TOM22 homolog	Tomm22	FUNCTION: Central receptor component of the translocase of the outer membrane of mitochondria (TOM complex) responsible for the recognition and translocation of cytosolically synthesized mitochondrial preproteins. Together with the peripheral receptor TOM20 functions as the transit peptide receptor and facilitates the movement of preproteins into the translocation pore (By similarity). Required f…	Mitochondrial import receptor subunit TOM22 homolog OS=Mus musculus OX=10090 GN=Tomm22 PE=1 SV=3 - [TOM22_MOUSE]	40.14	3	3	6	142	15.5268	4.33545	1.17817	6	22.3935	1.19137	6	14.1807	1.35486	5	29.7219	0.798934	6	22.3879	0.914211	6	16.2599	0.860202	6	14.1923	Quantified
Q9QYG0	Protein NDRG2	Ndrg2	FUNCTION: Contributes to the regulation of the Wnt signaling pathway. Down-regulates CTNNB1-mediated transcriptional activation of target genes, such as CCND1, and may thereby act as tumor suppressor. May be involved in dendritic cell and neuron differentiation (By similarity). {ECO:0000250}.	Protein NDRG2 OS=Mus musculus OX=10090 GN=Ndrg2 PE=1 SV=1 - [NDRG2_MOUSE]	55.53	13	14	38	371	40.7632	5.40186	1.17781	35	23.2472	1.13148	35	17.4256	1.08966	31	40.3169	0.795566	35	30.58	0.897088	35	17.1254	0.916995	35	19.4032	Quantified
P31938	Dual specificity mitogen-activated protein kinase kinase 1	Map2k1	FUNCTION: Dual specificity protein kinase which acts as an essential component of the MAP kinase signal transduction pathway. Binding of extracellular ligands such as growth factors, cytokines and hormones to their cell-surface receptors activates RAS and this initiates RAF1 activation. RAF1 then further activates the dual-specificity protein kinases MAP2K1/MEK1 and MAP2K2/MEK2. Both MAP2K1/MEK1 …	Dual specificity mitogen-activated protein kinase kinase 1 OS=Mus musculus OX=10090 GN=Map2k1 PE=1 SV=2 - [MP2K1_MOUSE]	31.55	5	11	27	393	43.4464	6.69775	1.17763	12	17.864	1.06778	12	6.1669	1.18428	11	26.9614	0.908515	12	12.3467	0.958193	12	7.93087	0.934945	12	6.90654	Quantified
P60710	Actin, cytoplasmic 1	Actb	FUNCTION: Actin is a highly conserved protein that polymerizes to produce filaments that form cross-linked networks in the cytoplasm of cells (By similarity). Actin exists in both monomeric (G-actin) and polymeric (F-actin) forms, both forms playing key functions, such as cell motility and contraction (By similarity). In addition to their role in the cytoplasmic cytoskeleton, G- and F-actin also …	Actin, cytoplasmic 1 OS=Mus musculus OX=10090 GN=Actb PE=1 SV=1 - [ACTB_MOUSE]	72.27	1	24	434	375	41.7097	5.47803	1.17736	18	13.3578	0.94471	18	17.8324	0.770512	5	24.0543	1.00864	18	9.17381	0.878629	18	17.9342	1.03489	18	13.0183	Quantified
P45377	Aldose reductase-related protein 2	Akr1b8		Aldose reductase-related protein 2 OS=Mus musculus OX=10090 GN=Akr1b8 PE=1 SV=2 - [ALD2_MOUSE]	6.96	1	3	5	316	36.0976	6.3667	1.17734	3	1.32668	1.16013	3	4.55763	1.2883	3	2.18927	0.901677	3	0.8433	0.878379	3	1.64834	0.856917	3	0.260436	Quantified
B9EHT4	CAP-Gly domain-containing linker protein 3	Clip3	FUNCTION: Functions as a cytoplasmic linker protein. Involved in TGN-endosome dynamics. May modulate the cellular compartmentalization of AKT kinase family and promote its cell membrane localization, thereby playing a role in glucose transport in adipocytes (By similarity). {ECO:0000250}.	CAP-Gly domain-containing linker protein 3 OS=Mus musculus OX=10090 GN=Clip3 PE=1 SV=1 - [CLIP3_MOUSE]	5.67	3	3	3	547	59.5493	7.94287	1.17661	3	1.32903	1.11977	3	18.0735	1.04975	3	12.7758	0.879495	3	19.7848	0.927468	3	2.98617	0.875275	3	3.26623	Quantified
P70295	Ancient ubiquitous protein 1	Aup1	FUNCTION: May play a role in the translocation of terminally misfolded proteins from the endoplasmic reticulum lumen to the cytoplasm and their degradation by the proteasome. {ECO:0000250}.	Ancient ubiquitous protein 1 OS=Mus musculus OX=10090 GN=Aup1 PE=1 SV=1 - [AUP1_MOUSE]	9.51	3	3	3	410	46.0922	8.39697	1.17645	3	0.541962	1.05971	3	13.9011	1.24868	2	16.1886	0.875051	3	9.55996	0.897383	3	2.3691	0.92692	3	4.59458	Quantified
Q9DAI4	Zinc finger and BTB domain-containing protein 43	Zbtb43	FUNCTION: May be involved in transcriptional regulation.	Zinc finger and BTB domain-containing protein 43 OS=Mus musculus OX=10090 GN=Zbtb43 PE=2 SV=2 - [ZBT43_MOUSE]	1.93	1	1	1	467	52.618	5.68115	1.17633	1		1.11606	1		1.12283	1		0.886832	1		0.928091	1		0.900868	1		Quantified
Q91YS8	Calcium/calmodulin-dependent protein kinase type 1	Camk1	FUNCTION: Calcium/calmodulin-dependent protein kinase that operates in the calcium-triggered CaMKK-CaMK1 signaling cascade and, upon calcium influx, regulates transcription activators activity, cell cycle, hormone production, cell differentiation, actin filament organization and neurite outgrowth. Recognizes the substrate consensus sequence [MVLIF]-x-R-x(2)-[ST]-x(3)-[MVLIF]. Regulates axonal ext…	Calcium/calmodulin-dependent protein kinase type 1 OS=Mus musculus OX=10090 GN=Camk1 PE=1 SV=1 - [KCC1A_MOUSE]	14.71	1	4	8	374	41.5978	5.35107	1.17631	3	5.36297	1.0729	3	6.03526	0.983983	3	5.92334	0.953981	3	4.03753	0.890886	3	0.300751	0.948212	3	2.16315	Quantified
P55194	SH3 domain-binding protein 1	Sh3bp1	FUNCTION: GTPase activating protein (GAP) which specifically converts GTP-bound Rho-type GTPases including RAC1 and CDC42 in their inactive GDP-bound form (PubMed:7621827). By specifically inactivating RAC1 at the leading edge of migrating cells, it regulates the spatiotemporal organization of cell protrusions which is important for proper cell migration. Also negatively regulates CDC42 in the pr…	SH3 domain-binding protein 1 OS=Mus musculus OX=10090 GN=Sh3bp1 PE=1 SV=3 - [3BP1_MOUSE]	2.65	2	2	2	680	74.126	6.59521	1.17627	2	6.54163	1.05721	2	3.85172	1.04462	2	12.4209	0.943854	2	0.99883	0.937877	2	0.866201	0.908989	2	0.45172	Quantified
Q9CQD1	Ras-related protein Rab-5A	Rab5a	FUNCTION: Small GTPase which cycles between active GTP-bound and inactive GDP-bound states. In its active state, binds to a variety of effector proteins to regulate cellular responses such as of intracellular membrane trafficking, from the formation of transport vesicles to their fusion with membranes. Active GTP-bound form is able to recruit to membranes different sets of downstream effectors di…	Ras-related protein Rab-5A OS=Mus musculus OX=10090 GN=Rab5a PE=1 SV=1 - [RAB5A_MOUSE]	59.07	5	9	19	215	23.5838	8.14795	1.17585	12	16.546	1.03276	12	5.43421	1.15749	7	12.8796	0.996666	12	20.651	0.901328	12	8.99647	0.9832	12	6.24054	Quantified
Q9WVT6	Carbonic anhydrase 14	Ca14	FUNCTION: Reversible hydration of carbon dioxide.	Carbonic anhydrase 14 OS=Mus musculus OX=10090 GN=Ca14 PE=1 SV=1 - [CAH14_MOUSE]	15.43	4	4	5	337	37.482	6.354	1.17534	5	40.4352	1.17399	5	13.6335	1.09889	4	24.8184	0.873581	5	20.9151	0.890076	5	22.0602	0.826922	5	22.698	Quantified
P20357	Microtubule-associated protein 2	Map2	FUNCTION: The exact function of MAP2 is unknown but MAPs may stabilize the microtubules against depolymerization. They also seem to have a stiffening effect on microtubules.	Microtubule-associated protein 2 OS=Mus musculus OX=10090 GN=Map2 PE=1 SV=2 - [MTAP2_MOUSE]	40.7	67	67	123	1828	199.01	4.90674	1.17529	123	22.7582	1.05656	123	13.071	0.945643	97	29.3613	0.934675	123	23.6392	0.934934	123	15.0928	0.931641	123	13.0863	Quantified
Q9QZI9	Serine incorporator 3	Serinc3	FUNCTION: Restriction factor required to restrict infectivity of gammaretroviruses: acts by inhibiting early step of viral infection and impairing the ability of the viral particle to translocate its content to the cytoplasm. {ECO:0000250|UniProtKB:Q13530}.	Serine incorporator 3 OS=Mus musculus OX=10090 GN=Serinc3 PE=1 SV=2 - [SERC3_MOUSE]	2.54	1	1	2	472	52.5877	7.2251	1.17527	2	5.08635	1.14676	2	7.09032	1.28271	2	7.52144	0.937196	2	1.40544	0.876387	2	4.61961	0.860936	2	11.0213	Quantified
P0DP26	Calmodulin-1	Calm1	FUNCTION: Calmodulin mediates the control of a large number of enzymes, ion channels, aquaporins and other proteins through calcium-binding. Among the enzymes to be stimulated by the calmodulin-calcium complex are a number of protein kinases and phosphatases. Together with CCP110 and centrin, is involved in a genetic pathway that regulates the centrosome cycle and progression through cytokinesis.…	Calmodulin-1 OS=Mus musculus OX=10090 GN=Calm1 PE=1 SV=1 - [CALM1_MOUSE]	53.02	9	9	94	149	16.8268	4.22119	1.17518	93	17.4157	1.02418	93	12.6269	1.04898	67	27.9474	0.951789	93	18.6662	0.918995	93	14.9897	0.957708	93	12.7025	Quantified
Q8K2Q0	COMM domain-containing protein 9	Commd9	FUNCTION: May modulate activity of cullin-RING E3 ubiquitin ligase (CRL) complexes. May down-regulate activation of NF-kappa-B. Modulates Na(+) transport in epithelial cells by regulation of apical cell surface expression of amiloride-sensitive sodium channel (ENaC) subunits. {ECO:0000250|UniProtKB:Q9P000}.	COMM domain-containing protein 9 OS=Mus musculus OX=10090 GN=Commd9 PE=1 SV=3 - [COMD9_MOUSE]	5.56	1	1	1	198	21.8362	5.8208	1.17404	1		1.09792	1		1.25369	1		0.808623	1		0.897744	1		0.993098	1		Quantified
A6H8H2	DENN domain-containing protein 4C	Dennd4c	FUNCTION: Guanine nucleotide exchange factor (GEF) activating RAB10. Promotes the exchange of GDP to GTP, converting inactive GDP-bound RAB10 into its active GTP-bound form. Thereby, stimulates SLC2A4/GLUT4 glucose transporter-enriched vesicles delivery to the plasma membrane in response to insulin. {ECO:0000269|PubMed:21454697}.	DENN domain-containing protein 4C OS=Mus musculus OX=10090 GN=Dennd4c PE=1 SV=1 - [DEN4C_MOUSE]	0.52	1	1	1	1906	211.324	6.40479	1.174	1		1.10573	1		0.906792	1		0.918971	1		0.901579	1		0.92819	1		Quantified
O88697	Serine/threonine-protein kinase 16	Stk16	FUNCTION: Membrane-associated protein kinase that phosphorylates on serine and threonine residues. In vitro substrates include DRG1, ENO1 and EIF4EBP1. Also autophosphorylates (By similarity). May be involved in secretory vesicle trafficking or intracellular signaling. May have a role in regulating stromal-epithelial interactions that occur during ductal morphogenesis in the mammary gland. May be…	Serine/threonine-protein kinase 16 OS=Mus musculus OX=10090 GN=Stk16 PE=1 SV=3 - [STK16_MOUSE]	2.95	1	1	1	305	34.3594	6.45557	1.17392	1		1.17047	1		1.11492	1		0.842526	1		0.900024	1		0.910145	1		Quantified
Q58A65	C-Jun-amino-terminal kinase-interacting protein 4	Spag9	FUNCTION: The JNK-interacting protein (JIP) group of scaffold proteins selectively mediates JNK signaling by aggregating specific components of the MAPK cascade to form a functional JNK signaling module (PubMed:12391307, PubMed:15767678). Regulates lysosomal positioning by acting as an adapter protein which links PIP4P1-positive lysosomes to the dynein-dynactin complex (By similarity). {ECO:00002…	C-Jun-amino-terminal kinase-interacting protein 4 OS=Mus musculus OX=10090 GN=Spag9 PE=1 SV=2 - [JIP4_MOUSE]	12.49	10	14	17	1321	146.129	5.14795	1.17387	9	6.25127	1.19873	9	14.263	0.899191	9	53.2606	0.909053	9	29.4719	0.917989	9	12.4319	0.884717	9	17.1404	Quantified
Q9CXW4	60S ribosomal protein L11	Rpl11	FUNCTION: Component of the ribosome, a large ribonucleoprotein complex responsible for the synthesis of proteins in the cell. The small ribosomal subunit (SSU) binds messenger RNAs (mRNAs) and translates the encoded message by selecting cognate aminoacyl-transfer RNA (tRNA) molecules. The large subunit (LSU) contains the ribosomal catalytic site termed the peptidyl transferase center (PTC), which…	60S ribosomal protein L11 OS=Mus musculus OX=10090 GN=Rpl11 PE=1 SV=4 - [RL11_MOUSE]	36.52	7	7	8	178	20.2396	9.59814	1.17367	8	18.9192	1.0415	8	19.2497	1.17807	5	18.2084	0.953565	8	15.6125	0.901751	8	10.654	0.88748	8	6.2123	Quantified
Q9WVA2	Mitochondrial import inner membrane translocase subunit Tim8 A	Timm8a1	FUNCTION: Mitochondrial intermembrane chaperone that participates in the import and insertion of some multi-pass transmembrane proteins into the mitochondrial inner membrane. Also required for the transfer of beta-barrel precursors from the TOM complex to the sorting and assembly machinery (SAM complex) of the outer membrane. Acts as a chaperone-like protein that protects the hydrophobic precurso…	Mitochondrial import inner membrane translocase subunit Tim8 A OS=Mus musculus OX=10090 GN=Timm8a1 PE=1 SV=1 - [TIM8A_MOUSE]	63.92	4	4	7	97	11.0353	5.16064	1.17359	7	13.1205	1.14182	7	14.2821	1.00381	6	25.0775	0.903634	7	18.7401	0.850797	7	9.33931	0.955108	7	7.08231	Quantified
Q80UG2	Plexin-A4	Plxna4	FUNCTION: Coreceptor for SEMA3A. Necessary for signaling by class 3 semaphorins and subsequent remodeling of the cytoskeleton. Plays a role in axon guidance in the developing nervous system. Class 3 semaphorins bind to a complex composed of a neuropilin and a plexin. The plexin modulates the affinity of the complex for specific semaphorins, and its cytoplasmic domain is required for the activatio…	Plexin-A4 OS=Mus musculus OX=10090 GN=Plxna4 PE=1 SV=3 - [PLXA4_MOUSE]	7.61	9	12	17	1893	212.423	6.82959	1.17359	12	12.0325	1.02783	12	7.05127	1.60187	8	21.9391	0.873738	12	14.8913	1.00573	12	11.4638	0.972062	12	7.02144	Quantified
Q8R2M2	Deoxynucleotidyltransferase terminal-interacting protein 2	Dnttip2	FUNCTION: Regulates the transcriptional activity of DNTT and ESR1. May function as a chromatin remodeling protein (By similarity). {ECO:0000250}.	Deoxynucleotidyltransferase terminal-interacting protein 2 OS=Mus musculus OX=10090 GN=Dnttip2 PE=1 SV=1 - [TDIF2_MOUSE]	1.06	1	1	1	758	84.2261	6.44287	1.17323	1		1.06013	1		1.42336	1		0.925604	1		0.885442	1		0.937027	1		Quantified
O88811	Signal transducing adapter molecule 2	Stam2	FUNCTION: Involved in intracellular signal transduction mediated by cytokines and growth factors. Upon IL-2 and GM-CSL stimulation, it plays a role in signaling leading to DNA synthesis and MYC induction. May also play a role in T-cell development. Involved in down-regulation of receptor tyrosine kinase via multivesicular body (MVBs) when complexed with HGS (ESCRT-0 complex). The ESCRT-0 complex …	Signal transducing adapter molecule 2 OS=Mus musculus OX=10090 GN=Stam2 PE=1 SV=1 - [STAM2_MOUSE]	4.02	1	2	2	523	57.4185	5.07178	1.17305	1		1.1508	1		1.44194	1		0.9462	1		0.872506	1		0.847187	1		Quantified
P63300	Selenoprotein W	Selenow	FUNCTION: Plays a role as a glutathione (GSH)-dependent antioxidant. May be involved in a redox-related process. May play a role in the myopathies of selenium deficiency. {ECO:0000269|PubMed:12062442, ECO:0000269|PubMed:16876868, ECO:0000269|PubMed:17503775}.	Selenoprotein W OS=Mus musculus OX=10090 GN=Selenow PE=1 SV=3 - [SELW_MOUSE]	11.36	1	1	1	88	9.68192	8.71924	1.17269	1		1.2819	1		1.10372	1		0.968707	1		0.812457	1		0.787468	1		Quantified
C0HKG5	Ribonuclease T2-A	Rnaset2a	FUNCTION: Ribonuclease that plays an essential role in innate immune response by recognizing and degrading RNAs from microbial pathogens that are subsequently sensed by TLR8. Cleaves preferentially single-stranded RNA molecules between purine and uridine residues, which critically contributes to the supply of catabolic uridine and the generation of purine-2',3'-cyclophosphate-terminated oligoribo…	Ribonuclease T2-A OS=Mus musculus OX=10090 GN=Rnaset2a PE=1 SV=1 - [RNT2A_MOUSE]	2.7	1	1	1	259	29.5895	6.3667	1.1726	1		1.17541	1		1.11586	1		0.763592	1		1.0306	1		0.856763	1		Quantified
Q6PIP5	NudC domain-containing protein 1	Nudcd1		NudC domain-containing protein 1 OS=Mus musculus OX=10090 GN=Nudcd1 PE=1 SV=2 - [NUDC1_MOUSE]	6.87	4	4	4	582	66.6624	5.30029	1.17257	3	7.38202	1.02133	3	1.40181	0.697855	2	10.1102	1.03873	3	0.851529	0.921274	3	9.76047	0.944585	3	6.63736	Quantified
A2AKG8	Focadhesin	Focad	FUNCTION: Potential tumor suppressor in gliomas. {ECO:0000269|PubMed:22427331}.	Focadhesin OS=Mus musculus OX=10090 GN=Focad PE=1 SV=1 - [FOCAD_MOUSE]	1.78	3	3	3	1798	198.822	6.7417	1.17257	3	18.4595	1.0817	3	0.611158	1.39198	3	23.1966	0.851864	3	2.83351	0.980096	3	8.75795	0.908659	3	15.8262	Quantified
O89017	Legumain	Lgmn	FUNCTION: Has a strict specificity for hydrolysis of asparaginyl bonds. Can also cleave aspartyl bonds slowly, especially under acidic conditions. May be involved in the processing of proteins for MHC class II antigen presentation in the lysosomal/endosomal system. Required for normal lysosomal protein degradation in renal proximal tubules. Required for normal degradation of internalized EGFR. Pl…	Legumain OS=Mus musculus OX=10090 GN=Lgmn PE=1 SV=1 - [LGMN_MOUSE]	7.36	3	3	4	435	49.3413	6.39209	1.1725	4	7.80068	1.06826	4	16.7613	1.13094	3	13.8775	0.910843	4	8.45609	0.905803	4	12.5289	0.940666	4	12.8819	Quantified
Q8BPQ7	Small G protein signaling modulator 1	Sgsm1	FUNCTION: Interacts with numerous Rab family members, functioning as Rab effector for some, and as GTPase activator for others. Promotes GTP hydrolysis by RAB34 and RAB36. Probably functions as GTPase effector with RAB9A and RAB9B; does not stimulate GTP hydrolysis with RAB9A and RAB9B. {ECO:0000250|UniProtKB:Q2NKQ1}.	Small G protein signaling modulator 1 OS=Mus musculus OX=10090 GN=Sgsm1 PE=1 SV=2 - [SGSM1_MOUSE]	8.33	8	8	9	1093	123.118	5.65576	1.17217	9	11.5322	1.07801	9	23.0451	1.0199	6	12.1857	0.906577	9	22.8912	0.876853	9	8.43227	0.903336	9	17.4904	Quantified
Q3TAS6	ER membrane protein complex subunit 10	Emc10	FUNCTION: Promotes angiogenesis and tissue repair in the heart after myocardial infarction. Stimulates cardiac endothelial cell migration and outgrowth via the activation of p38 MAPK, PAK and MAPK2 signaling pathways. {ECO:0000269|PubMed:28931551}.	ER membrane protein complex subunit 10 OS=Mus musculus OX=10090 GN=Emc10 PE=2 SV=2 - [EMC10_MOUSE]	6.59	1	1	1	258	27.0357	5.90967	1.17148	1		1.21087	1		1.56843	1		0.885598	1		0.863866	1		0.835461	1		Quantified
O88703	Potassium/sodium hyperpolarization-activated cyclic nucleotide-gated channel 2	Hcn2	FUNCTION: Hyperpolarization-activated ion channel exhibiting weak selectivity for potassium over sodium ions. Contributes to the native pacemaker currents in heart (If) and in neurons (Ih). Can also transport ammonium in the distal nephron. Produces a large instantaneous current. {ECO:0000269|PubMed:10962006, ECO:0000269|PubMed:11096117, ECO:0000269|PubMed:11741901, ECO:0000269|PubMed:12034718, E…	Potassium/sodium hyperpolarization-activated cyclic nucleotide-gated channel 2 OS=Mus musculus OX=10090 GN=Hcn2 PE=1 SV=1 - [HCN2_MOUSE]	11.47	6	8	12	863	94.6612	8.73389	1.17093	10	16.586	1.08133	10	20.065	1.16106	6	41.2336	0.945298	10	44.5883	0.862111	10	19.7488	0.901275	10	12.255	Quantified
Q3TC46	Protein PAT1 homolog 1	Patl1	FUNCTION: RNA-binding protein involved in deadenylation-dependent decapping of mRNAs, leading to the degradation of mRNAs. Acts as a scaffold protein that connects deadenylation and decapping machinery. Required for cytoplasmic mRNA processing body (P-body) assembly (By similarity). {ECO:0000250}.	Protein PAT1 homolog 1 OS=Mus musculus OX=10090 GN=Patl1 PE=1 SV=2 - [PATL1_MOUSE]	2.08	2	2	2	770	86.7155	6.3667	1.17085	2	15.1101	1.16133	2	20.6855	1.16487	2	23.6438	0.859927	2	13.3868	0.871304	2	20.8762	0.895485	2	17.652	Quantified
Q9WV96	Mitochondrial import inner membrane translocase subunit Tim10 B	Timm10b	FUNCTION: Component of the TIM22 complex, a complex that mediates the import and insertion of multi-pass transmembrane proteins into the mitochondrial inner membrane. The TIM22 complex forms a twin-pore translocase that uses the membrane potential as the external driving force. In the TIM22 complex, it may act as a docking point for the soluble 70 kDa complex that guides the target proteins in tr…	Mitochondrial import inner membrane translocase subunit Tim10 B OS=Mus musculus OX=10090 GN=Timm10b PE=1 SV=1 - [T10B_MOUSE]	25	2	2	4	100	11.3066	7.07861	1.17073	2	12.668	1.026	2	4.55894	0.730585	1		1.08601	2	15.8382	0.852554	2	12.2088	0.953417	2	0.0595374	Quantified
Q4KWH5	1-phosphatidylinositol 4,5-bisphosphate phosphodiesterase eta-1	Plch1	FUNCTION: The production of the second messenger molecules diacylglycerol (DAG) and inositol 1,4,5-trisphosphate (IP3) is mediated by calcium-activated phosphatidylinositol-specific phospholipase C enzymes. {ECO:0000269|PubMed:15702972}.	1-phosphatidylinositol 4,5-bisphosphate phosphodiesterase eta-1 OS=Mus musculus OX=10090 GN=Plch1 PE=2 SV=1 - [PLCH1_MOUSE]	0.89	1	2	2	1682	187.625	7.32764	1.17045	1		1.15529	1		1.27387	1		1.02878	1		0.847287	1		0.818066	1		Quantified
Q07235	Glia-derived nexin	Serpine2	FUNCTION: Serine protease inhibitor with activity toward thrombin, trypsin, and urokinase. Promotes neurite extension by inhibiting thrombin. Binds heparin.	Glia-derived nexin OS=Mus musculus OX=10090 GN=Serpine2 PE=1 SV=2 - [GDN_MOUSE]	13.35	5	5	5	397	44.1794	9.84717	1.17034	5	11.8457	1.15036	5	5.94595	1.23234	5	6.5713	0.85009	5	11.0529	0.872596	5	18.7665	0.914871	5	10.7754	Quantified
Q8CBH5	Major facilitator superfamily domain-containing protein 6	Mfsd6	FUNCTION: MHC class I receptor. Binds only to H-2 class I histocompatibility antigen, K-D alpha chain (H-2K(D)). {ECO:0000269|PubMed:17010536}.	Major facilitator superfamily domain-containing protein 6 OS=Mus musculus OX=10090 GN=Mfsd6 PE=1 SV=1 - [MFSD6_MOUSE]	2.06	2	2	2	775	86.0204	6.06201	1.17008	1		0.951673	1		0.892917	1		1.0432	1		0.899318	1		0.983484	1		Quantified
Q8BY02	NF-kappa-B-repressing factor	Nkrf	FUNCTION: Interacts with a specific negative regulatory element (NRE) 5'-AATTCCTCTGA-3' to mediate transcriptional repression of certain NK-kappa-B responsive genes. Involved in the constitutive silencing of the interferon beta promoter, independently of the virus-induced signals, and in the inhibition of the basal and cytokine-induced iNOS promoter activity. Also involved in the regulation of IL…	NF-kappa-B-repressing factor OS=Mus musculus OX=10090 GN=Nkrf PE=2 SV=3 - [NKRF_MOUSE]	2.75	2	2	2	690	77.6903	8.96826	1.16998	2	7.13684	0.955596	2	10.9327	0.58585	1		1.07788	2	19.1861	0.914693	2	3.39645	0.979748	2	2.37934	Quantified
Q61502	Transcription factor E2F5	E2f5	FUNCTION: Transcriptional activator that binds to E2F sites, these sites are present in the promoter of many genes whose products are involved in cell proliferation. May mediate growth factor-initiated signal transduction. It is likely involved in the early responses of resting cells to growth factor stimulation. Specifically required for multiciliate cell differentiation: together with MCIDAS an…	Transcription factor E2F5 OS=Mus musculus OX=10090 GN=E2f5 PE=1 SV=2 - [E2F5_MOUSE]	2.39	1	1	1	335	36.5324	5.09717	1.16932	1		1.26361	1		0.919634	1		0.795791	1		0.942113	1		0.844037	1		Quantified
Q9DAR7	m7GpppX diphosphatase	Dcps	FUNCTION: Decapping scavenger enzyme that catalyzes the cleavage of a residual cap structure following the degradation of mRNAs by the 3'->5' exosome-mediated mRNA decay pathway. Hydrolyzes cap analog structures like 7-methylguanosine nucleoside triphosphate (m7GpppG) with up to 10 nucleotide substrates (small capped oligoribonucleotides) and specifically releases 5'-phosphorylated RNA fragments …	m7GpppX diphosphatase OS=Mus musculus OX=10090 GN=Dcps PE=1 SV=1 - [DCPS_MOUSE]	37.28	10	10	11	338	38.9643	6.48096	1.16927	11	12.6776	1.12213	11	12.1085	1.05007	8	30.8569	0.961276	11	21.1189	0.85861	11	8.89045	0.950148	11	11.8296	Quantified
Q9D2R6	Cytochrome c oxidase assembly factor 3 homolog, mitochondrial	Coa3	FUNCTION: Core component of the MITRAC (mitochondrial translation regulation assembly intermediate of cytochrome c oxidase complex) complex, that regulates cytochrome c oxidase assembly. MITRAC complexes regulate both translation of mitochondrial encoded components and assembly of nuclear-encoded components imported in mitochondrion. Required for efficient translation of MT-CO1 and mitochondrial …	Cytochrome c oxidase assembly factor 3 homolog, mitochondrial OS=Mus musculus OX=10090 GN=Coa3 PE=1 SV=1 - [COA3_MOUSE]	19.44	2	2	6	108	11.9792	9.86182	1.16838	6	7.32226	1.14456	6	6.66982	0.810497	5	18.7083	0.893934	6	18.3745	0.943373	6	5.95264	0.867014	6	2.87394	Quantified
Q99JP7	Glutathione hydrolase 7	Ggt7	FUNCTION: Cleaves glutathione conjugates. {ECO:0000250}.	Glutathione hydrolase 7 OS=Mus musculus OX=10090 GN=Ggt7 PE=1 SV=2 - [GGT7_MOUSE]	10.12	5	5	6	662	70.2076	5.05908	1.16819	6	8.10644	1.1119	6	10.5739	1.46801	3	1.48685	0.890919	6	23.5346	0.938611	6	15.0709	0.900074	6	11.3386	Quantified
Q78T54	Vacuolar ATPase assembly integral membrane protein Vma21	Vma21	FUNCTION: Required for the assembly of the V0 complex of the vacuolar ATPase (V-ATPase) in the endoplasmic reticulum. {ECO:0000255|HAMAP-Rule:MF_03058}.	Vacuolar ATPase assembly integral membrane protein Vma21 OS=Mus musculus OX=10090 GN=Vma21 PE=1 SV=1 - [VMA21_MOUSE]	11.88	1	1	2	101	11.3579	7.23975	1.16819	2	29.4039	0.987945	2	2.71906	0.95697	2	20.7299	0.989322	2	10.6798	0.913879	2	14.8144	0.947046	2	9.61033	Quantified
O35074	Prostacyclin synthase	Ptgis	FUNCTION: Catalyzes the biosynthesis and metabolism of eicosanoids. Catalyzes the isomerization of prostaglandin H2 to prostacyclin (= prostaglandin I2), a potent mediator of vasodilation and inhibitor of platelet aggregation. Additionally, displays dehydratase activity, toward hydroperoxyeicosatetraenoates (HPETEs), especially toward (15S)-hydroperoxy-(5Z,8Z,11Z,13E)-eicosatetraenoate (15(S)-HPE…	Prostacyclin synthase OS=Mus musculus OX=10090 GN=Ptgis PE=1 SV=1 - [PTGIS_MOUSE]	1.8	1	1	1	501	57.0106	6.72705	1.16812	1		1.13398	1		1.41704	1		0.885734	1		0.878376	1		0.909621	1		Quantified
Q8BUB6	Uronyl 2-sulfotransferase	Ust	FUNCTION: Sulfotransferase that catalyzes the transfer of sulfate to the position 2 of uronyl residues. Has mainly activity toward iduronyl residues in dermatan sulfate, and weaker activity toward glucuronyl residues of chondroitin sulfate. Has no activity toward desulfated N-resulfated heparin (By similarity). {ECO:0000250}.	Uronyl 2-sulfotransferase OS=Mus musculus OX=10090 GN=Ust PE=2 SV=3 - [UST_MOUSE]	2.95	1	1	1	407	47.6995	8.57275	1.16787	1		1.2343	1		1.15553	1		0.883006	1		0.856805	1		0.858738	1		Quantified
Q9WUH1	Transmembrane protein 115	Tmem115	FUNCTION: May play a role in retrograde transport of proteins from the Golgi to the endoplasmic reticulum. May indirectly play a role in protein glycosylation in the Golgi. {ECO:0000250|UniProtKB:Q12893}.	Transmembrane protein 115 OS=Mus musculus OX=10090 GN=Tmem115 PE=1 SV=1 - [TM115_MOUSE]	9.43	2	2	2	350	38.0746	7.50342	1.16784	2	2.80049	0.994174	2	4.27697	0.749047	2	17.9741	0.962407	2	2.7683	0.92955	2	5.39193	0.991813	2	0.556179	Quantified
P70206	Plexin-A1	Plxna1	FUNCTION: Coreceptor for SEMA3A, SEMA3C, SEMA3F and SEMA6D. Necessary for signaling by class 3 semaphorins and subsequent remodeling of the cytoskeleton. Plays a role in axon guidance, invasive growth and cell migration. Class 3 semaphorins bind to a complex composed of a neuropilin and a plexin. The plexin modulates the affinity of the complex for specific semaphorins, and its cytoplasmic domain…	Plexin-A1 OS=Mus musculus OX=10090 GN=Plxna1 PE=1 SV=1 - [PLXA1_MOUSE]	4.49	4	9	13	1894	210.965	6.90283	1.16775	6	14.7797	1.07515	6	4.17791	0.99777	5	19.6124	0.915623	6	15.1733	0.983781	6	4.54932	0.944283	6	11.0269	Quantified
Q6ZQF7	E3 ubiquitin-protein ligase Jade-2	Jade2	FUNCTION: Scaffold subunit of some HBO1 complexes, which have a histone H4 acetyltransferase activity (By similarity). Acts as a E3 ubiquitin-protein ligase mediating the ubiquitination and subsequent proteasomal degradation of target protein histone demethylase KDM1A (PubMed:25018020). Also acts as a ubiquitin ligase E3 toward itself (PubMed:25018020). Positive regulator of neurogenesis (PubMed:…	E3 ubiquitin-protein ligase Jade-2 OS=Mus musculus OX=10090 GN=Jade2 PE=1 SV=2 - [JADE2_MOUSE]	1.57	1	1	1	829	92.1159	5.77002	1.16744	1		1.15144	1		1.37383	1		0.882724	1		0.851908	1		0.922035	1		Quantified
Q80TA1	Ethanolaminephosphotransferase 1	Selenoi	FUNCTION: Catalyzes phosphatidylethanolamine biosynthesis from CDP-ethanolamine. It thereby plays a central role in the formation and maintenance of vesicular membranes. Involved in the formation of phosphatidylethanolamine via 'Kennedy' pathway (By similarity). {ECO:0000250}.	Ethanolaminephosphotransferase 1 OS=Mus musculus OX=10090 GN=Selenoi PE=2 SV=3 - [EPT1_MOUSE]	4.02	1	1	2	398	45.3172	6.82959	1.1673	2	2.73546	1.00863	2	2.54107	0.88991	1		1.05075	2	3.72204	0.894683	2	6.10971	0.966857	2	3.13455	Quantified
Q9DB94	WD repeat-containing protein 53	Wdr53		WD repeat-containing protein 53 OS=Mus musculus OX=10090 GN=Wdr53 PE=1 SV=1 - [WDR53_MOUSE]	1.96	1	1	1	358	38.6176	7.09326	1.1672	1		1.17126	1		1.25558	1		0.861759	1		0.924325	1		0.868832	1		Quantified
Q9DAT5	Mitochondrial tRNA-specific 2-thiouridylase 1	Trmu	FUNCTION: Catalyzes the 2-thiolation of uridine at the wobble position (U34) of mitochondrial tRNA(Lys), tRNA(Glu) and tRNA(Gln). Required for the formation of 5-taurinomethyl-2-thiouridine (tm5s2U) of mitochondrial tRNA(Lys), tRNA(Glu), and tRNA(Gln) at the wobble position. ATP is required to activate the C2 atom of the wobble base. {ECO:0000250|UniProtKB:O75648}.	Mitochondrial tRNA-specific 2-thiouridylase 1 OS=Mus musculus OX=10090 GN=Trmu PE=1 SV=1 - [MTU1_MOUSE]	4.8	2	2	4	417	47.2101	8.39697	1.16704	4	4.46925	1.22935	4	5.39261	1.1358	4	13.2618	0.772984	4	3.60286	0.928955	4	4.28321	0.865095	4	6.83927	Quantified
Q8R574	Phosphoribosyl pyrophosphate synthase-associated protein 2	Prpsap2	FUNCTION: Seems to play a negative regulatory role in 5-phosphoribose 1-diphosphate synthesis. {ECO:0000250}.	Phosphoribosyl pyrophosphate synthase-associated protein 2 OS=Mus musculus OX=10090 GN=Prpsap2 PE=1 SV=1 - [KPRB_MOUSE]	15.72	2	5	9	369	40.8544	7.1665	1.16684	3	14.9479	1.10074	3	0.00748242	1.18243	3	20.5624	0.965909	3	3.47452	0.844884	3	4.2554	0.896838	3	12.4773	Quantified
Q9WV69	Dematin	Dmtn	FUNCTION: Membrane-cytoskeleton-associated protein with F-actin-binding activity that induces F-actin bundles formation and stabilization. Its F-actin-bundling activity is reversibly regulated upon its phosphorylation by the cAMP-dependent protein kinase A (PKA). Binds to the erythrocyte membrane glucose transporter-1 SLC2A1/GLUT1, and hence stabilizes and attaches the spectrin-actin network to t…	Dematin OS=Mus musculus OX=10090 GN=Dmtn PE=1 SV=1 - [DEMA_MOUSE]	16.79	5	7	22	405	45.4402	8.41162	1.1668	6	7.87843	1.08662	6	5.82786	1.28105	4	21.8472	0.857589	6	16.913	0.974608	6	8.25226	0.898432	6	2.6457	Quantified
O35680	28S ribosomal protein S12, mitochondrial	Mrps12		28S ribosomal protein S12, mitochondrial OS=Mus musculus OX=10090 GN=Mrps12 PE=2 SV=1 - [RT12_MOUSE]	7.19	1	1	1	139	15.4274	10.7114	1.16672	1		1.03478	1		1.15615	1		0.941525	1		0.839503	1		1.01449	1		Quantified
P61961	Ubiquitin-fold modifier 1	Ufm1	FUNCTION: Ubiquitin-like modifier which can be covalently attached via an isopeptide bond to substrate proteins as a monomer or a lysine-linked polymer (PubMed:21494687). The so-called ufmylation, requires the UFM1-activating E1 enzyme UBA5, the UFM1-conjugating E2 enzyme UFC1, and the UFM1-ligase E3 enzyme UFL1. This post-translational modification on lysine residues of proteins may play a cruci…	Ubiquitin-fold modifier 1 OS=Mus musculus OX=10090 GN=Ufm1 PE=1 SV=1 - [UFM1_MOUSE]	17.65	1	1	2	85	9.11187	9.30518	1.16659	2	0.673435	1.13064	2	2.85194	1.21185	2	27.3922	0.863686	2	4.66484	0.931037	2	2.94402	0.901098	2	0.248686	Quantified
P22005	Proenkephalin-A	Penk	FUNCTION: Met- and Leu-enkephalins compete with and mimic the effects of opiate drugs. They play a role in a number of physiologic functions, including pain perception and responses to stress. PENK(114-133) and PENK(238-259) increase glutamate release in the striatum. PENK(114-133) decreases GABA concentration in the striatum.	Proenkephalin-A OS=Mus musculus OX=10090 GN=Penk PE=1 SV=2 - [PENK_MOUSE]	9.33	2	2	2	268	30.9839	5.68115	1.16632	2	27.374	0.952699	2	13.1439	0.637697	1		1.17703	2	17.1732	0.851092	2	12.254	0.935836	2	20.1778	Quantified
P19157	Glutathione S-transferase P 1	Gstp1	FUNCTION: Conjugation of reduced glutathione to a wide number of exogenous and endogenous hydrophobic electrophiles. Involved in the formation of glutathione conjugates of both prostaglandin A2 (PGA2) and prostaglandin J2 (PGJ2). Participates in the formation of novel hepoxilin regioisomers. Regulates negatively CDK5 activity via p25/p35 translocation to prevent neurodegeneration. {ECO:0000250|Un…	Glutathione S-transferase P 1 OS=Mus musculus OX=10090 GN=Gstp1 PE=1 SV=2 - [GSTP1_MOUSE]	29.05	5	5	32	210	23.5941	7.86963	1.16629	31	11.6599	1.11689	31	9.10796	1.08508	25	34.1309	0.815954	31	6.27544	0.937588	31	15.4146	0.886014	31	7.07182	Quantified
P54310	Hormone-sensitive lipase	Lipe	FUNCTION: In adipose tissue and heart, it primarily hydrolyzes stored triglycerides to free fatty acids, while in steroidogenic tissues, it principally converts cholesteryl esters to free cholesterol for steroid hormone production. {ECO:0000269|PubMed:23291629}.	Hormone-sensitive lipase OS=Mus musculus OX=10090 GN=Lipe PE=1 SV=2 - [LIPS_MOUSE]	3.95	3	3	3	759	83.2947	6.94678	1.16626	3	1.21577	1.11338	3	7.05168	1.0082	3	53.5928	0.81393	3	6.12004	0.933346	3	14.0314	0.925882	3	3.62067	Quantified
Q8K0Z7	Translational activator of cytochrome c oxidase 1	Taco1	FUNCTION: Acts as a translational activator of mitochondrially-encoded cytochrome c oxidase 1. {ECO:0000250}.	Translational activator of cytochrome c oxidase 1 OS=Mus musculus OX=10090 GN=Taco1 PE=1 SV=1 - [TACO1_MOUSE]	10.88	3	3	4	294	32.2935	8.11865	1.16618	4	14.6639	1.13647	4	13.1362	1.07445	4	26.8721	0.881294	4	9.84018	0.960832	4	8.90205	0.876038	4	16.3841	Quantified
Q3V036	Coiled-coil domain-containing protein 27	Ccdc27		Coiled-coil domain-containing protein 27 OS=Mus musculus OX=10090 GN=Ccdc27 PE=2 SV=1 - [CCD27_MOUSE]	2.19	1	1	1	639	73.6047	5.35107	1.16609	1		1.10989	1		1.88874	1		0.960598	1		0.921553	1		0.802365	1		Quantified
Q6W8Q3	Purkinje cell protein 4-like protein 1	Pcp4l1		Purkinje cell protein 4-like protein 1 OS=Mus musculus OX=10090 GN=Pcp4l1 PE=1 SV=1 - [PC4L1_MOUSE]	60.29	3	3	7	68	7.49783	5.51611	1.16587	7	9.35165	1.12355	7	1.51405	1.04478	7	27.6338	0.924603	7	21.7154	0.804663	7	11.2619	0.897147	7	12.7619	Quantified
Q8K409	DNA polymerase beta	Polb	FUNCTION: Repair polymerase that plays a key role in base-excision repair. Has 5'-deoxyribose-5-phosphate lyase (dRP lyase) activity that removes the 5' sugar phosphate and also acts as a DNA polymerase that adds one nucleotide to the 3' end of the arising single-nucleotide gap. Conducts 'gap-filling' DNA synthesis in a stepwise distributive fashion rather than in a processive fashion as for othe…	DNA polymerase beta OS=Mus musculus OX=10090 GN=Polb PE=1 SV=3 - [DPOLB_MOUSE]	7.76	3	3	3	335	38.2638	8.85107	1.16578	3	8.02539	1.14954	3	0.529269	1.00467	2	8.41358	0.868882	3	4.47379	0.889227	3	6.2833	0.957	3	8.63485	Quantified
Q8VDL4	ADP-dependent glucokinase	Adpgk	FUNCTION: Catalyzes the phosphorylation of D-glucose to D-glucose 6-phosphate using ADP as the phosphate donor. GDP and CDP can replace ADP, but with reduced efficiency.	ADP-dependent glucokinase OS=Mus musculus OX=10090 GN=Adpgk PE=1 SV=2 - [ADPGK_MOUSE]	2.82	1	1	1	496	53.8685	5.61768	1.16576	1		1.16991	1		0.923249	1		1.01163	1		0.891557	1		0.813275	1		Quantified
Q8CAK3	Repressor of yield of DENV protein homolog	Ryden	FUNCTION: Inhibits programmed -1 ribosomal frameshifting (-1PRF) of a variety of mRNAs from viruses and cellular genes. Interacts with the -1PRF signal of target mRNA and translating ribosomes and causes premature translation termination at the frameshifting site. May exhibit antiviral activity. {ECO:0000250|UniProtKB:Q9NUL5}.	Repressor of yield of DENV protein homolog OS=Mus musculus OX=10090 GN=Ryden PE=2 SV=1 - [RYDEN_MOUSE]	11.72	4	4	7	290	32.9941	7.28369	1.16562	7	7.08145	0.976765	7	18.1587	1.0231	3	14.038	1.05882	7	20.1763	0.919617	7	6.30463	0.925593	7	12.1287	Quantified
Q9DAM7	Transmembrane protein 263	Tmem263		Transmembrane protein 263 OS=Mus musculus OX=10090 GN=Tmem263 PE=1 SV=1 - [TM263_MOUSE]	19.13	2	2	5	115	11.542	9.31982	1.16555	5	4.40014	1.24936	5	7.03562	1.25936	4	10.7073	0.754967	5	0.675658	0.903902	5	9.03426	0.833987	5	8.10079	Quantified
Q61909	Protein CBFA2T1	Runx1t1	FUNCTION: Transcriptional corepressor which facilitates transcriptional repression via its association with DNA-binding transcription factors and recruitment of other corepressors and histone-modifying enzymes. Can repress the expression of MMP7 in a ZBTB33-dependent manner. Can repress transactivation mediated by TCF12 (By similarity). Acts as a negative regulator of adipogenesis (PubMed:2352755…	Protein CBFA2T1 OS=Mus musculus OX=10090 GN=Runx1t1 PE=2 SV=1 - [MTG8_MOUSE]	1.39	1	1	1	577	64.2977	7.48877	1.16551	1		1.29078	1		0.989381	1		0.849327	1		0.862536	1		0.84278	1		Quantified
Q924H2	Mediator of RNA polymerase II transcription subunit 15	Med15	FUNCTION: Component of the Mediator complex, a coactivator involved in the regulated transcription of nearly all RNA polymerase II-dependent genes. Mediator functions as a bridge to convey information from gene-specific regulatory proteins to the basal RNA polymerase II transcription machinery. Mediator is recruited to promoters by direct interactions with regulatory proteins and serves as a scaf…	Mediator of RNA polymerase II transcription subunit 15 OS=Mus musculus OX=10090 GN=Med15 PE=1 SV=3 - [MED15_MOUSE]	2.66	2	2	2	789	86.5527	9.29053	1.16535	2	5.99209	1.02518	2	4.27479	0.934806	1		1.01717	2	9.46595	0.927955	2	10.0854	0.945237	2	4.56823	Quantified
Q9CYS6	Uncharacterized protein C2orf72 homolog			Uncharacterized protein C2orf72 homolog OS=Mus musculus OX=10090 PE=1 SV=2 - [CB072_MOUSE]	6.99	1	1	1	286	30.3014	6.04932	1.16518	1		0.962926	1		0.803448	1		1.01134	1		0.929917	1		0.983028	1		Quantified
P49935	Pro-cathepsin H	Ctsh	FUNCTION: Important for the overall degradation of proteins in lysosomes.	Pro-cathepsin H OS=Mus musculus OX=10090 GN=Ctsh PE=1 SV=2 - [CATH_MOUSE]	2.7	1	1	1	333	37.1461	8.39697	1.16497	1		1.11391	1		1.12083	1		0.763321	1		1.00126	1		0.944524	1		Quantified
Q7TNC4	Putative RNA-binding protein Luc7-like 2	Luc7l2	FUNCTION: May bind to RNA via its Arg/Ser-rich domain.	Putative RNA-binding protein Luc7-like 2 OS=Mus musculus OX=10090 GN=Luc7l2 PE=1 SV=1 - [LC7L2_MOUSE]	21.94	5	9	14	392	46.5547	10.0962	1.16495	7	11.4967	0.968088	7	13.0642	0.765092	5	23.6415	1.0935	7	17.1496	0.806584	7	4.64796	0.989524	7	16.478	Quantified
Q62465	Synaptic vesicle membrane protein VAT-1 homolog	Vat1	FUNCTION: Plays a part in calcium-regulated keratinocyte activation in epidermal repair mechanisms. Has no effect on cell proliferation (By similarity). Possesses ATPase activity. Negatively regulates mitochondrial fusion in cooperation with mitofusin proteins (MFN1-2) (By similarity). {ECO:0000250, ECO:0000269|PubMed:9581869}.	Synaptic vesicle membrane protein VAT-1 homolog OS=Mus musculus OX=10090 GN=Vat1 PE=1 SV=3 - [VAT1_MOUSE]	19.7	8	8	17	406	43.069	6.3667	1.16493	17	14.1958	1.07951	17	6.67655	0.849215	17	22.0662	0.931828	17	14.9633	0.917253	17	13.4629	0.946688	17	10.2509	Quantified
P42669	Transcriptional activator protein Pur-alpha	Pura	FUNCTION: This is a probable transcription activator that specifically binds the purine-rich single strand of the PUR element located upstream of the c-Myc gene. May play a role in the initiation of DNA replication and in recombination.	Transcriptional activator protein Pur-alpha OS=Mus musculus OX=10090 GN=Pura PE=1 SV=1 - [PURA_MOUSE]	38.94	11	12	37	321	34.8624	6.44287	1.1645	34	24.6699	1.08489	34	12.8007	0.987828	31	26.0912	0.858719	34	20.2076	0.928508	34	21.024	0.900672	34	20.395	Quantified
Q9D820	Prolyl-tRNA synthetase associated domain-containing protein 1	Prorsd1		Prolyl-tRNA synthetase associated domain-containing protein 1 OS=Mus musculus OX=10090 GN=Prorsd1 PE=1 SV=1 - [PRXD1_MOUSE]	4.14	1	1	1	169	18.8496	6.13818	1.16436	1		1.15402	1		1.03932	1		0.869188	1		0.962682	1		0.867295	1		Quantified
P0C0A3	Charged multivesicular body protein 6	Chmp6	FUNCTION: Probable core component of the endosomal sorting required for transport complex III (ESCRT-III) which is involved in multivesicular bodies (MVBs) formation and sorting of endosomal cargo proteins into MVBs. MVBs contain intraluminal vesicles (ILVs) that are generated by invagination and scission from the limiting membrane of the endosome and mostly are delivered to lysosomes enabling de…	Charged multivesicular body protein 6 OS=Mus musculus OX=10090 GN=Chmp6 PE=1 SV=2 - [CHMP6_MOUSE]	13	2	2	3	200	23.4011	5.43994	1.16424	3	6.52893	0.992922	3	1.98491	1.12091	2	22.155	0.922912	3	4.17652	0.977583	3	4.08666	0.969322	3	5.77321	Quantified
Q9EQH2	Endoplasmic reticulum aminopeptidase 1	Erap1	FUNCTION: Aminopeptidase that plays a central role in peptide trimming, a step required for the generation of most HLA class I-binding peptides. Peptide trimming is essential to customize longer precursor peptides to fit them to the correct length required for presentation on MHC class I molecules. Strongly prefers substrates 9-16 residues long. Rapidly degrades 13-mer to a 9-mer and then stops. …	Endoplasmic reticulum aminopeptidase 1 OS=Mus musculus OX=10090 GN=Erap1 PE=1 SV=2 - [ERAP1_MOUSE]	1.61	2	2	2	930	106.531	6.20166	1.16421	2	26.7083	1.13864	2	36.8047	0.622045	1		0.992623	2	22.0152	0.844695	2	25.7428	0.840253	2	38.354	Quantified
Q9D1I2	Caspase recruitment domain-containing protein 19	Card19	FUNCTION: Plays a role in inhibiting the effects of BCL10-induced activation of NF-kappa-B. {ECO:0000250|UniProtKB:Q96LW7}.	Caspase recruitment domain-containing protein 19 OS=Mus musculus OX=10090 GN=Card19 PE=1 SV=1 - [CAR19_MOUSE]	10.93	2	2	2	183	20.9228	8.03076	1.1641	2	9.7282	1.21559	2	4.73001	1.26551	2	56.2241	0.841946	2	14.268	0.90266	2	0.999926	0.850496	2	1.45033	Quantified
O08532	Voltage-dependent calcium channel subunit alpha-2/delta-1	Cacna2d1	FUNCTION: The alpha-2/delta subunit of voltage-dependent calcium channels regulates calcium current density and activation/inactivation kinetics of the calcium channel. Plays an important role in excitation-contraction coupling (By similarity). {ECO:0000250}.	Voltage-dependent calcium channel subunit alpha-2/delta-1 OS=Mus musculus OX=10090 GN=Cacna2d1 PE=1 SV=1 - [CA2D1_MOUSE]	16.23	15	15	20	1103	124.551	5.30029	1.16341	20	12.9905	1.02701	20	7.97223	0.978855	19	34.6808	0.960715	20	11.6897	0.992293	20	4.78804	0.951422	20	7.92441	Quantified
Q7TMW6	Cytosolic Fe-S cluster assembly factor NARFL	Narfl	FUNCTION: Component of the cytosolic iron-sulfur protein assembly (CIA) complex, a multiprotein complex that mediates the incorporation of iron-sulfur cluster into extramitochondrial Fe/S proteins. Seems to negatively regulate the level of HIF1A expression, although this effect could be indirect (By similarity). {ECO:0000250|UniProtKB:Q9H6Q4}.	Cytosolic Fe-S cluster assembly factor NARFL OS=Mus musculus OX=10090 GN=Narfl PE=1 SV=2 - [NARFL_MOUSE]	3.15	1	1	2	476	53.0748	6.48096	1.16317	2	11.69	1.00415	2	3.15305	0.66751	1		1.18833	2	15.1051	0.838862	2	7.91789	0.919387	2	0.351444	Quantified
Q5XJV6	Serine/threonine-protein kinase LMTK3	Lmtk3	FUNCTION: Protein kinase which phosphorylates ESR1 (in vitro) and protects it against proteasomal degradation. May also regulate ESR1 levels indirectly via a PKC-AKT-FOXO3 pathway where it decreases the activity of PKC and the phosphorylation of AKT, thereby increasing binding of transcriptional activator FOXO3 to the ESR1 promoter and increasing ESR1 transcription (By similarity). Involved in en…	Serine/threonine-protein kinase LMTK3 OS=Mus musculus OX=10090 GN=Lmtk3 PE=1 SV=1 - [LMTK3_MOUSE]	2.88	4	4	4	1424	150.798	4.88135	1.16312	4	7.78899	1.01414	4	8.0364	1.16977	2	52.4377	0.950656	4	14.4717	0.952242	4	4.01247	0.967451	4	9.31627	Quantified
P61953	Guanine nucleotide-binding protein G(I)/G(S)/G(O) subunit gamma-11	Gng11	FUNCTION: Guanine nucleotide-binding proteins (G proteins) are involved as a modulator or transducer in various transmembrane signaling systems. The beta and gamma chains are required for the GTPase activity, for replacement of GDP by GTP, and for G protein-effector interaction (By similarity). {ECO:0000250}.	Guanine nucleotide-binding protein G(I)/G(S)/G(O) subunit gamma-11 OS=Mus musculus OX=10090 GN=Gng11 PE=1 SV=1 - [GBG11_MOUSE]	42.47	3	3	3	73	8.4754	5.5415	1.16311	3	1.7955	1.12362	3	5.40245	1.06732	2	20.5632	0.964731	3	13.8488	0.979728	3	12.8318	0.890954	3	6.13257	Quantified
P46467	Vacuolar protein sorting-associated protein 4B	Vps4b	FUNCTION: Involved in late steps of the endosomal multivesicular bodies (MVB) pathway. Recognizes membrane-associated ESCRT-III assemblies and catalyzes their disassembly, possibly in combination with membrane fission. Redistributes the ESCRT-III components to the cytoplasm for further rounds of MVB sorting. MVBs contain intraluminal vesicles (ILVs) that are generated by invagination and scission…	Vacuolar protein sorting-associated protein 4B OS=Mus musculus OX=10090 GN=Vps4b PE=1 SV=2 - [VPS4B_MOUSE]	7.43	2	5	7	444	49.3885	7.10791	1.16298	2	26.4785	0.962454	2	11.2964	0.77217	1		0.9096	2	32.1741	1.03127	2	5.23418	0.956662	2	2.69808	Quantified
Q9D1B9	39S ribosomal protein L28, mitochondrial	Mrpl28		39S ribosomal protein L28, mitochondrial OS=Mus musculus OX=10090 GN=Mrpl28 PE=1 SV=3 - [RM28_MOUSE]	2.72	1	1	1	257	30.151	9.29053	1.16267	1		1.1464	1		1.27626	1		0.983029	1		0.814928	1		0.894295	1		Quantified
Q9JIM1	Equilibrative nucleoside transporter 1	Slc29a1	FUNCTION: Mediates both influx and efflux of nucleosides across the membrane (equilibrative transporter). It is sensitive (ES) to low concentrations of the inhibitor nitrobenzylmercaptopurine riboside (NBMPR) and is sodium-independent. It has a higher affinity for adenosine. Resistant to dipyridamole and dilazep inhibition (anticancer chemotherapeutics drugs).	Equilibrative nucleoside transporter 1 OS=Mus musculus OX=10090 GN=Slc29a1 PE=1 SV=3 - [S29A1_MOUSE]	2.61	1	1	1	460	50.1591	8.30908	1.1621	1		1.0015	1		0.851762	1		1.04964	1		0.913237	1		0.931202	1		Quantified
P02535	Keratin, type I cytoskeletal 10	Krt10	FUNCTION: Plays a role in the establishment of the epidermal barrier on plantar skin. {ECO:0000269|PubMed:26603179}.; FUNCTION: (Microbial infection) Acts as a mediator of S.aureus adherence to desquamated nasal epithelial cells via clfB, and hence may play a role in nasal colonization. {ECO:0000269|PubMed:15385531}.; FUNCTION: (Microbial infection) Binds S.pneumoniae PsrP, mediating adherence of…	Keratin, type I cytoskeletal 10 OS=Mus musculus OX=10090 GN=Krt10 PE=1 SV=3 - [K1C10_MOUSE]	9.3	4	6	9	570	57.7351	5.10986	1.16204	6	40.244	0.82234	6	12.8875	0.766978	2	8.258	0.834251	6	18.3362	1.24088	6	15.9887	1.00429	6	5.84089	Quantified
Q9D892	Inosine triphosphate pyrophosphatase	Itpa	FUNCTION: Pyrophosphatase that hydrolyzes the non-canonical purine nucleotides inosine triphosphate (ITP), deoxyinosine triphosphate (dITP) as well as 2'-deoxy-N-6-hydroxylaminopurine triposphate (dHAPTP) and xanthosine 5'-triphosphate (XTP) to their respective monophosphate derivatives. The enzyme does not distinguish between the deoxy- and ribose forms. Probably excludes non-canonical purines f…	Inosine triphosphate pyrophosphatase OS=Mus musculus OX=10090 GN=Itpa PE=1 SV=2 - [ITPA_MOUSE]	43.43	7	7	16	198	21.883	5.87158	1.16201	16	9.02313	1.05003	16	11.4964	0.983184	12	22.6155	0.932822	16	14.2909	0.924341	16	10.3427	0.911677	16	11.4891	Quantified
Q9ESN9	C-Jun-amino-terminal kinase-interacting protein 3	Mapk8ip3	FUNCTION: The JNK-interacting protein (JIP) group of scaffold proteins selectively mediates JNK signaling by aggregating specific components of the MAPK cascade to form a functional JNK signaling module. May function as a regulator of vesicle transport, through interactions with the JNK-signaling components and motor proteins (PubMed:10523642, PubMed:10629060). Promotes neuronal axon elongation i…	C-Jun-amino-terminal kinase-interacting protein 3 OS=Mus musculus OX=10090 GN=Mapk8ip3 PE=1 SV=1 - [JIP3_MOUSE]	11.14	9	13	19	1337	147.469	5.45264	1.16174	12	30.5558	1.07672	12	18.9121	0.922856	10	42.1652	0.925604	12	24.8649	0.902108	12	17.9248	0.952937	12	16.0518	Quantified
Q8BGB8	Ubiquinone biosynthesis protein COQ4 homolog, mitochondrial	Coq4	FUNCTION: Component of the coenzyme Q biosynthetic pathway. May play a role in organizing a multi-subunit COQ enzyme complex required for coenzyme Q biosynthesis. Required for steady-state levels of other COQ polypeptides. {ECO:0000255|HAMAP-Rule:MF_03111}.	Ubiquinone biosynthesis protein COQ4 homolog, mitochondrial OS=Mus musculus OX=10090 GN=Coq4 PE=1 SV=1 - [COQ4_MOUSE]	3.76	1	1	1	266	30.065	9.26123	1.16149	1		1.09744	1		1.06773	1		0.839423	1		0.975793	1		0.931154	1		Quantified
P70170	ATP-binding cassette sub-family C member 9	Abcc9	FUNCTION: Subunit of ATP-sensitive potassium channels (KATP). Can form cardiac and smooth muscle-type KATP channels with KCNJ11. KCNJ11 forms the channel pore while ABCC9 is required for activation and regulation.	ATP-binding cassette sub-family C member 9 OS=Mus musculus OX=10090 GN=Abcc9 PE=1 SV=2 - [ABCC9_MOUSE]	0.45	1	1	1	1546	174.127	7.47412	1.16143	1		1.1923	1		0.976318	1		0.839397	1		0.969701	1		0.856172	1		Quantified
Q8BH66	Atlastin-1	Atl1	FUNCTION: GTPase tethering membranes through formation of trans-homooligomers and mediating homotypic fusion of endoplasmic reticulum membranes. Functions in endoplasmic reticulum tubular network biogenesis. May also regulate Golgi biogenesis. May regulate axonal development. {ECO:0000250|UniProtKB:Q8WXF7}.	Atlastin-1 OS=Mus musculus OX=10090 GN=Atl1 PE=1 SV=1 - [ATLA1_MOUSE]	23.12	11	12	16	558	63.3373	6.49365	1.16135	13	16.1553	1.05801	13	14.668	1.1977	11	28.7938	0.883251	13	15.2747	0.8901	13	13.3776	0.937984	13	16.8834	Quantified
P61022	Calcineurin B homologous protein 1	Chp1	FUNCTION: Calcium-binding protein involved in different processes such as regulation of vesicular trafficking, plasma membrane Na(+)/H(+) exchanger and gene transcription. Involved in the constitutive exocytic membrane traffic. Mediates the association between microtubules and membrane-bound organelles of the endoplasmic reticulum and Golgi apparatus and is also required for the targeting and fus…	Calcineurin B homologous protein 1 OS=Mus musculus OX=10090 GN=Chp1 PE=1 SV=2 - [CHP1_MOUSE]	20.51	3	3	4	195	22.4183	5.09717	1.16121	4	22.7826	1.08698	4	13.7464	0.744272	3	23.9887	0.92966	4	4.55049	0.937491	4	1.32882	0.925853	4	15.5496	Quantified
Q9QXV1	Chromobox protein homolog 8	Cbx8	FUNCTION: Component of a Polycomb group (PcG) multiprotein PRC1-like complex, a complex class required to maintain the transcriptionally repressive state of many genes, including Hox genes, throughout development. PcG PRC1 complex acts via chromatin remodeling and modification of histones; it mediates monoubiquitination of histone H2A 'Lys-119', rendering chromatin heritably changed in its expres…	Chromobox protein homolog 8 OS=Mus musculus OX=10090 GN=Cbx8 PE=1 SV=1 - [CBX8_MOUSE]	5.8	1	2	3	362	39.8358	9.93506	1.16083	1		1.14218	1		1.09241	1		0.915449	1		0.906906	1		0.888773	1		Quantified
Q9DCJ7	Aurora kinase A-interacting protein	Aurkaip1	FUNCTION: May act as a negative regulator of Aurora-A kinase, by down-regulation through proteasome-dependent degradation.	Aurora kinase A-interacting protein OS=Mus musculus OX=10090 GN=Aurkaip1 PE=2 SV=2 - [AKIP_MOUSE]	5	1	1	1	200	23.2857	10.7261	1.16056	1		0.950209	1		0.607794	1		1.1616	1		0.865161	1		0.955967	1		Quantified
P97360	Transcription factor ETV6	Etv6	FUNCTION: Transcriptional repressor; binds to the DNA sequence 5'-CCGGAAGT-3'. Plays a role in hematopoiesis and malignant transformation. {ECO:0000250|UniProtKB:P41212}.	Transcription factor ETV6 OS=Mus musculus OX=10090 GN=Etv6 PE=1 SV=1 - [ETV6_MOUSE]	1.44	1	1	1	485	56.3704	7.32764	1.16049	1		1.21266	1		0.959065	1		0.968224	1		0.867845	1		0.827874	1		Quantified
P97825	Jupiter microtubule associated homolog 1	Jpt1	FUNCTION: Modulates negatively AKT-mediated GSK3B signaling. Induces CTNNB1 'Ser-33' phosphorylation and degradation through the suppression of the inhibitory 'Ser-9' phosphorylation of GSK3B, which represses the function of the APC:CTNNB1:GSK3B complex and the interaction with CDH1/E-cadherin in adherent junctions (By similarity). Plays a role in the regulation of cell cycle and cell adhesion (P…	Jupiter microtubule associated homolog 1 OS=Mus musculus OX=10090 GN=Jpt1 PE=1 SV=3 - [JUPI1_MOUSE]	31.17	3	3	3	154	16.0708	5.31299	1.16027	3	18.7989	1.11583	3	7.07732	0.869219	2	6.76523	0.971751	3	19.5489	0.893993	3	5.31116	0.897063	3	10.3065	Quantified
Q8R0A0	General transcription factor IIF subunit 2	Gtf2f2	FUNCTION: TFIIF is a general transcription initiation factor that binds to RNA polymerase II and helps to recruit it to the initiation complex in collaboration with TFIIB. It promotes transcription elongation. This subunit shows ATP-dependent DNA-helicase activity (By similarity). {ECO:0000250}.	General transcription factor IIF subunit 2 OS=Mus musculus OX=10090 GN=Gtf2f2 PE=1 SV=1 - [T2FB_MOUSE]	10.84	3	3	3	249	28.3638	9.21729	1.16026	3	20.2941	1.19717	3	1.54127	1.07243	3	1.8511	0.796184	3	13.1391	0.944048	3	24.0946	0.852819	3	13.3474	Quantified
O54828	Regulator of G-protein signaling 9	Rgs9	FUNCTION: Inhibits signal transduction by increasing the GTPase activity of G protein alpha subunits thereby driving them into their inactive GDP-bound form. Binds to GNAT1. Involved in phototransduction; key element in the recovery phase of visual transduction.	Regulator of G-protein signaling 9 OS=Mus musculus OX=10090 GN=Rgs9 PE=1 SV=3 - [RGS9_MOUSE]	2.67	1	2	4	675	76.9291	9.33447	1.16024	1		1.06251	1		1.7669	1		0.895325	1		0.95083	1		0.885836	1		Quantified
Q64329	Killer cell lectin-like receptor 3	Klra3	FUNCTION: Receptor on natural killer (NK) cells for class I MHC. {ECO:0000269|PubMed:8976165}.	Killer cell lectin-like receptor 3 OS=Mus musculus OX=10090 GN=Klra3 PE=1 SV=2 - [KLRA3_MOUSE]	4.14	1	1	1	266	31.2908	8.77783	1.16024	1		1.03045	1		1.12653	1		0.89387	1		0.950023	1		0.969899	1		Quantified
Q9DBL7	Bifunctional coenzyme A synthase	Coasy	FUNCTION: Bifunctional enzyme that catalyzes the fourth and fifth sequential steps of CoA biosynthetic pathway. The fourth reaction is catalyzed by the phosphopantetheine adenylyltransferase, coded by the coaD domain; the fifth reaction is catalyzed by the dephospho-CoA kinase, coded by the coaE domain. May act as a point of CoA biosynthesis regulation. {ECO:0000250|UniProtKB:Q13057}.	Bifunctional coenzyme A synthase OS=Mus musculus OX=10090 GN=Coasy PE=1 SV=2 - [COASY_MOUSE]	6.04	2	2	3	563	61.9846	7.10791	1.15988	3	0.950432	1.07113	3	9.95059	1.31671	2	18.5477	0.895351	3	8.99186	0.923915	3	4.59893	0.973941	3	4.12778	Quantified
Q8BW22	Calcium-responsive transactivator	Ss18l1	FUNCTION: Transcriptional activator which is required for calcium-dependent dendritic growth and branching in cortical neurons. Recruits CREB-binding protein (CREBBP) to nuclear bodies. Component of the CREST-BRG1 complex, a multiprotein complex that regulates promoter activation by orchestrating a calcium-dependent release of a repressor complex and a recruitment of an activator complex. In rest…	Calcium-responsive transactivator OS=Mus musculus OX=10090 GN=Ss18l1 PE=1 SV=1 - [CREST_MOUSE]	2.99	1	1	1	402	43.7018	6.58057	1.15987	1		1.09621	1		1.07282	1		1.07658	1		0.851527	1		0.858792	1		Quantified
P70425	GTP-binding protein Rit2	Rit2	FUNCTION: Binds and exchanges GTP and GDP. Binds and modulates the activation of POU4F1 as gene expression regulator. {ECO:0000269|PubMed:12934100}.	GTP-binding protein Rit2 OS=Mus musculus OX=10090 GN=Rit2 PE=1 SV=1 - [RIT2_MOUSE]	16.59	3	3	3	217	24.7864	6.91748	1.15975	3	8.49564	1.12351	3	6.89197	1.02635	3	19.5727	0.850011	3	21.5332	0.976426	3	5.62724	0.91389	3	6.44612	Quantified
Q9D2R8	28S ribosomal protein S33, mitochondrial	Mrps33		28S ribosomal protein S33, mitochondrial OS=Mus musculus OX=10090 GN=Mrps33 PE=1 SV=1 - [RT33_MOUSE]	11.32	1	1	1	106	12.4516	10.2573	1.15968	1		1.1649	1		1.01553	1		0.878115	1		0.953879	1		0.86388	1		Quantified
P11627	Neural cell adhesion molecule L1	L1cam	FUNCTION: Neural cell adhesion molecule involved in the dynamics of cell adhesion and in the generation of transmembrane signals at tyrosine kinase receptors. During brain development, critical in multiple processes, including neuronal migration, axonal growth and fasciculation, and synaptogenesis. In the mature brain, plays a role in the dynamics of neuronal structure and function, including syn…	Neural cell adhesion molecule L1 OS=Mus musculus OX=10090 GN=L1cam PE=1 SV=1 - [L1CAM_MOUSE]	17.62	20	20	29	1260	140.881	5.97314	1.15957	29	31.2074	1.08537	29	15.9932	1.12304	23	32.417	0.897839	29	24.355	0.869379	29	23.0356	0.955033	29	18.6255	Quantified
Q9JM63	ATP-sensitive inward rectifier potassium channel 10	Kcnj10	FUNCTION: May be responsible for potassium buffering action of glial cells in the brain. Inward rectifier potassium channels are characterized by a greater tendency to allow potassium to flow into the cell rather than out of it. Their voltage dependence is regulated by the concentration of extracellular potassium; as external potassium is raised, the voltage range of the channel opening shifts to…	ATP-sensitive inward rectifier potassium channel 10 OS=Mus musculus OX=10090 GN=Kcnj10 PE=1 SV=1 - [KCJ10_MOUSE]	7.12	4	4	9	379	42.4053	8.29443	1.15928	9	9.87475	1.27405	9	9.39351	1.11051	8	18.9407	0.822315	9	18.4587	0.923275	9	8.62748	0.84655	9	6.25598	Quantified
Q8CHS8	Vacuolar protein sorting-associated protein 37A	Vps37a	FUNCTION: Component of the ESCRT-I complex, a regulator of vesicular trafficking process. Required for the sorting of endocytic ubiquitinated cargos into multivesicular bodies. May be involved in cell growth and differentiation (By similarity). {ECO:0000250}.	Vacuolar protein sorting-associated protein 37A OS=Mus musculus OX=10090 GN=Vps37a PE=1 SV=1 - [VP37A_MOUSE]	10.08	4	4	4	397	44.3906	5.66846	1.15919	3	4.09786	0.965233	3	9.77327	1.09603	1		1.0342	3	10.1243	0.919699	3	20.6726	0.916565	3	14.4655	Quantified
Q9CR39	WD repeat domain phosphoinositide-interacting protein 3	Wdr45b	FUNCTION: Component of the autophagy machinery that controls the major intracellular degradation process by which cytoplasmic materials are packaged into autophagosomes and delivered to lysosomes for degradation. Binds phosphatidylinositol 3-phosphate (PtdIns3P) forming on membranes of the endoplasmic reticulum upon activation of the upstream ULK1 and PI3 kinases and is recruited at phagophore as…	WD repeat domain phosphoinositide-interacting protein 3 OS=Mus musculus OX=10090 GN=Wdr45b PE=1 SV=2 - [WIPI3_MOUSE]	10.47	3	4	4	344	37.996	7.56201	1.15899	3	3.68635	1.14778	3	0.538227	1.27573	2	27.991	0.871495	3	12.2007	0.992322	3	0.96855	0.904245	3	7.46061	Quantified
Q61851	Fibroblast growth factor receptor 3	Fgfr3	FUNCTION: Tyrosine-protein kinase that acts as cell-surface receptor for fibroblast growth factors and plays an essential role in the regulation of cell proliferation, differentiation and apoptosis. Plays an essential role in the regulation of chondrocyte differentiation, proliferation and apoptosis, and is required for normal skeleton development. Regulates both osteogenesis and postnatal bone m…	Fibroblast growth factor receptor 3 OS=Mus musculus OX=10090 GN=Fgfr3 PE=1 SV=1 - [FGFR3_MOUSE]	4.99	3	4	6	801	87.7022	6.31592	1.15897	3	21.4396	1.14428	3	14.5679	1.22765	3	49.8038	0.878522	3	19.7494	0.946307	3	6.37097	0.872133	3	19.8476	Quantified
Q9CPQ1	Cytochrome c oxidase subunit 6C	Cox6c	FUNCTION: Component of the cytochrome c oxidase, the last enzyme in the mitochondrial electron transport chain which drives oxidative phosphorylation. The respiratory chain contains 3 multisubunit complexes succinate dehydrogenase (complex II, CII), ubiquinol-cytochrome c oxidoreductase (cytochrome b-c1 complex, complex III, CIII) and cytochrome c oxidase (complex IV, CIV), that cooperate to tran…	Cytochrome c oxidase subunit 6C OS=Mus musculus OX=10090 GN=Cox6c PE=1 SV=3 - [COX6C_MOUSE]	63.16	9	9	31	76	8.46351	10.1401	1.15888	31	12.982	1.17215	31	5.72747	1.04175	27	30.9076	0.881465	31	13.3429	0.928706	31	11.1442	0.861797	31	8.46956	Quantified
Q8CI43	Myosin light chain 6B	Myl6b	FUNCTION: Regulatory light chain of myosin. Does not bind calcium. {ECO:0000305}.	Myosin light chain 6B OS=Mus musculus OX=10090 GN=Myl6b PE=1 SV=1 - [MYL6B_MOUSE]	12.56	1	2	6	207	22.7347	5.52881	1.15879	2	4.89725	0.965034	2	13.5924	0.729671	2	31.4177	0.990489	2	16.6697	0.97284	2	5.03793	0.961734	2	0.813696	Quantified
P62322	U6 snRNA-associated Sm-like protein LSm5	Lsm5	FUNCTION: Plays role in pre-mRNA splicing as component of the U4/U6-U5 tri-snRNP complex that is involved in spliceosome assembly, and as component of the precatalytic spliceosome (spliceosome B complex). The heptameric LSM2-8 complex binds specifically to the 3'-terminal U-tract of U6 snRNA. {ECO:0000250|UniProtKB:Q9Y4Y9}.	U6 snRNA-associated Sm-like protein LSm5 OS=Mus musculus OX=10090 GN=Lsm5 PE=3 SV=2 - [LSM5_MOUSE]	20.88	1	1	2	91	9.93113	4.53857	1.15847	2	5.08719	1.01346	2	4.95657	1.04067	1		1.04252	2	2.7157	0.914901	2	7.48415	0.937416	2	6.55293	Quantified
Q9EQ28	DNA polymerase delta subunit 3	Pold3	FUNCTION: Accessory component of both the DNA polymerase delta complex and the DNA polymerase zeta complex (By similarity). As a component of the trimeric and tetrameric DNA polymerase delta complexes (Pol-delta3 and Pol-delta4, respectively), plays a role in high fidelity genome replication, including in lagging strand synthesis, and repair (PubMed:10219083, PubMed:27524497). Required for optima…	DNA polymerase delta subunit 3 OS=Mus musculus OX=10090 GN=Pold3 PE=1 SV=2 - [DPOD3_MOUSE]	5.63	2	2	2	462	50.8041	9.31982	1.15825	2	14.7314	1.08477	2	2.89785	0.928867	2	2.94316	0.957438	2	8.04104	0.870231	2	20.8475	0.941834	2	8.55434	Quantified
O55026	Ectonucleoside triphosphate diphosphohydrolase 2	Entpd2	FUNCTION: In the nervous system, could hydrolyze ATP and other nucleotides to regulate purinergic neurotransmission. Hydrolyzes ADP only to a marginal extent (By similarity). {ECO:0000250}.	Ectonucleoside triphosphate diphosphohydrolase 2 OS=Mus musculus OX=10090 GN=Entpd2 PE=1 SV=2 - [ENTP2_MOUSE]	3.64	2	2	2	495	54.2848	8.36768	1.15818	2	1.62167	1.09971	2	6.00932	1.33806	2	4.90604	0.964736	2	17.1993	0.93715	2	2.65013	0.839375	2	11.316	Quantified
Q8CC21	Tetratricopeptide repeat protein 19, mitochondrial	Ttc19	FUNCTION: Required for the preservation of the structural and functional integrity of mitochondrial respiratory complex III by allowing the physiological turnover of the Rieske protein UQCRFS1 (PubMed:21278747, PubMed:28673544). Involved in the clearance of UQCRFS1 N-terminal fragments, which are produced upon incorporation into the complex III and whose presence is detrimental for its catalytic …	Tetratricopeptide repeat protein 19, mitochondrial OS=Mus musculus OX=10090 GN=Ttc19 PE=1 SV=1 - [TTC19_MOUSE]	9.04	3	3	4	365	41.2082	6.21436	1.15797	4	3.24101	1.11685	4	15.8037	0.909582	3	1.26713	0.929896	4	17.2806	0.968694	4	3.37536	0.881941	4	1.90707	Quantified
Q8VII8	Mineralocorticoid receptor	Nr3c2	FUNCTION: Receptor for both mineralocorticoids (MC) such as aldosterone and glucocorticoids (GC) such as corticosterone or cortisol. Binds to mineralocorticoid response elements (MRE) and transactivates target genes. The effect of MC is to increase ion and water transport and thus raise extracellular fluid volume and blood pressure and lower potassium levels. {ECO:0000269|PubMed:19029984}.	Mineralocorticoid receptor OS=Mus musculus OX=10090 GN=Nr3c2 PE=1 SV=2 - [MCR_MOUSE]	1.64	1	2	3	978	106.379	7.7085	1.15765	2	15.1373	1.20567	2	0.14504	0.989838	2	5.80663	0.987101	2	8.62612	0.898868	2	4.74662	0.786398	2	6.85182	Quantified
P97328	Ketohexokinase	Khk	FUNCTION: Catalyzes the phosphorylation of the ketose sugar fructose to fructose-1-phosphate. {ECO:0000250|UniProtKB:P50053}.	Ketohexokinase OS=Mus musculus OX=10090 GN=Khk PE=1 SV=1 - [KHK_MOUSE]	2.68	1	1	1	298	32.7295	6.16357	1.15759	1		1.0713	1		0.825963	1		0.783651	1		1.0937	1		0.921847	1		Quantified
P28656	Nucleosome assembly protein 1-like 1	Nap1l1	FUNCTION: Plays a key role in the regulation of embryonic neurogenesis (PubMed:29490266). Promotes the proliferation of neural progenitors and inhibits neuronal differentiation during cortical development (PubMed:29490266). Regulates neurogenesis via the modulation of RASSF10; regulates RASSF10 expression by promoting SETD1A-mediated H3K4 methylation at the RASSF10 promoter (PubMed:29490266). {EC…	Nucleosome assembly protein 1-like 1 OS=Mus musculus OX=10090 GN=Nap1l1 PE=1 SV=2 - [NP1L1_MOUSE]	16.11	4	5	11	391	45.3169	4.4624	1.15759	8	11.2638	1.13261	8	15.7647	1.11872	8	28.6695	0.762026	8	13.1785	0.917683	8	9.29104	0.950747	8	8.47127	Quantified
Q8R1Z9	RING finger protein 121	Rnf121		RING finger protein 121 OS=Mus musculus OX=10090 GN=Rnf121 PE=1 SV=1 - [RN121_MOUSE]	10.09	3	3	3	327	37.9613	7.06396	1.1572	2	69.7493	1.09115	2	46.2418	1.07301	2	60.8375	0.768894	2	60.788	0.825073	2	67.605	0.836751	2	47.0649	Quantified
Q8C0I4	Enhancer of polycomb homolog 2	Epc2	FUNCTION: May play a role in transcription or DNA repair. {ECO:0000250}.	Enhancer of polycomb homolog 2 OS=Mus musculus OX=10090 GN=Epc2 PE=2 SV=2 - [EPC2_MOUSE]	1.11	1	1	1	808	90.9029	8.73389	1.15711	1		1.0808	1		1.18404	1		1.01918	1		0.896418	1		0.87189	1		Quantified
Q640Q5	PAN2-PAN3 deadenylation complex subunit Pan3	Pan3	FUNCTION: Regulatory subunit of the poly(A)-nuclease (PAN) deadenylation complex, one of two cytoplasmic mRNA deadenylases involved in general and miRNA-mediated mRNA turnover. PAN specifically shortens poly(A) tails of RNA and the activity is stimulated by poly(A)-binding protein (PABP). PAN deadenylation is followed by rapid degradation of the shortened mRNA tails by the CCR4-NOT complex. Deade…	PAN2-PAN3 deadenylation complex subunit Pan3 OS=Mus musculus OX=10090 GN=Pan3 PE=1 SV=3 - [PAN3_MOUSE]	3.11	1	2	3	837	89.6881	8.104	1.15688	1		1.10434	1		1.1218	1		0.909968	1		0.932199	1		0.907697	1		Quantified
Q9Z0W3	Nuclear pore complex protein Nup160	Nup160	FUNCTION: Functions as a component of the nuclear pore complex (NPC) (PubMed:11564755, PubMed:11684705). Involved in poly(A)+ RNA transport (PubMed:11684705). {ECO:0000269|PubMed:11564755, ECO:0000269|PubMed:11684705}.	Nuclear pore complex protein Nup160 OS=Mus musculus OX=10090 GN=Nup160 PE=1 SV=2 - [NU160_MOUSE]	1.28	2	2	2	1402	158.13	5.51611	1.15665	2	24.196	1.11676	2	20.8973	1.09396	2	5.09333	0.903706	2	23.3766	0.884864	2	17.5916	0.899299	2	19.0608	Quantified
P34884	Macrophage migration inhibitory factor	Mif	FUNCTION: Pro-inflammatory cytokine. Involved in the innate immune response to bacterial pathogens. The expression of MIF at sites of inflammation suggests a role as mediator in regulating the function of macrophages in host defense. Counteracts the anti-inflammatory activity of glucocorticoids. Has phenylpyruvate tautomerase and dopachrome tautomerase activity (in vitro), but the physiological s…	Macrophage migration inhibitory factor OS=Mus musculus OX=10090 GN=Mif PE=1 SV=2 - [MIF_MOUSE]	41.74	4	4	22	115	12.4962	7.34229	1.15622	22	11.0794	1.3213	22	12.6692	1.23105	19	18.8312	0.75762	22	29.4127	1.03616	22	8.67159	0.79603	22	9.69321	Quantified
Q8C145	Zinc transporter ZIP6	Slc39a6	FUNCTION: May act as a zinc-influx transporter. {ECO:0000250}.	Zinc transporter ZIP6 OS=Mus musculus OX=10090 GN=Slc39a6 PE=1 SV=1 - [S39A6_MOUSE]	1.18	1	1	1	765	86.3258	6.84424	1.1562	1		1.07649	1		1.40761	1		0.848044	1		0.988245	1		0.910214	1		Quantified
Q9Z0P5	Twinfilin-2	Twf2	FUNCTION: Actin-binding protein involved in motile and morphological processes. Inhibits actin polymerization, likely by sequestering G-actin. By capping the barbed ends of filaments, it also regulates motility. Seems to play an important role in clathrin-mediated endocytosis and distribution of endocytic organelles. May play a role in regulating the mature length of the middle and short rows of …	Twinfilin-2 OS=Mus musculus OX=10090 GN=Twf2 PE=1 SV=1 - [TWF2_MOUSE]	33.81	7	10	13	349	39.4464	6.80029	1.15618	9	17.2148	1.09039	9	4.15874	0.818592	6	21.1209	0.926476	9	12.7324	0.960991	9	24.3881	0.923678	9	4.37521	Quantified
Q9DC28	Casein kinase I isoform delta	Csnk1d	FUNCTION: Essential serine/threonine-protein kinase that regulates diverse cellular growth and survival processes including Wnt signaling, DNA repair and circadian rhythms. It can phosphorylate a large number of proteins. Casein kinases are operationally defined by their preferential utilization of acidic proteins such as caseins as substrates. Phosphorylates connexin-43/GJA1, MAP1A, SNAPIN, MAPT…	Casein kinase I isoform delta OS=Mus musculus OX=10090 GN=Csnk1d PE=1 SV=2 - [KC1D_MOUSE]	14.46	2	7	7	415	47.2862	9.74463	1.15617	2	35.8322	1.02358	2	19.5845	0.845122	2	38.0158	1.02166	2	29.3121	0.892255	2	18.9484	0.887001	2	22.351	Quantified
Q6P9K9	Neurexin-3	Nrxn3	FUNCTION: Neuronal cell surface protein that may be involved in cell recognition and cell adhesion. May mediate intracellular signaling (By similarity). {ECO:0000250}.	Neurexin-3 OS=Mus musculus OX=10090 GN=Nrxn3 PE=1 SV=2 - [NRX3A_MOUSE]	10.25	8	13	17	1571	173.318	6.13818	1.15587	9	18.2958	1.05962	9	10.9527	1.17725	8	63.376	0.940513	9	7.37519	0.932314	9	10.3957	0.922997	9	4.48454	Quantified
P03888	NADH-ubiquinone oxidoreductase chain 1	Mtnd1	FUNCTION: Core subunit of the mitochondrial membrane respiratory chain NADH dehydrogenase (Complex I) that is believed to belong to the minimal assembly required for catalysis. Complex I functions in the transfer of electrons from NADH to the respiratory chain. The immediate electron acceptor for the enzyme is believed to be ubiquinone (By similarity). {ECO:0000250}.	NADH-ubiquinone oxidoreductase chain 1 OS=Mus musculus OX=10090 GN=Mtnd1 PE=1 SV=3 - [NU1M_MOUSE]	2.52	1	1	1	318	36.035	6.93213	1.15582	1		1.29399	1		1.49326	1		0.756648	1		0.965938	1		0.78995	1		Quantified
P63141	Potassium voltage-gated channel subfamily A member 2	Kcna2	FUNCTION: Voltage-gated potassium channel that mediates transmembrane potassium transport in excitable membranes, primarily in the brain and the central nervous system, but also in the cardiovascular system. Prevents aberrant action potential firing and regulates neuronal output. Forms tetrameric potassium-selective channels through which potassium ions pass in accordance with their electrochemic…	Potassium voltage-gated channel subfamily A member 2 OS=Mus musculus OX=10090 GN=Kcna2 PE=1 SV=1 - [KCNA2_MOUSE]	16.63	3	8	12	499	56.6645	4.85596	1.15514	4	12.3353	1.00824	4	8.58993	0.847806	3	3.58361	0.921787	4	11.5435	0.948376	4	9.67243	0.990766	4	4.99459	Quantified
Q61205	Platelet-activating factor acetylhydrolase IB subunit gamma	Pafah1b3	FUNCTION: Inactivates paf by removing the acetyl group at the sn-2 position. This is a catalytic subunit. Plays an important role during the development of brain.	Platelet-activating factor acetylhydrolase IB subunit gamma OS=Mus musculus OX=10090 GN=Pafah1b3 PE=1 SV=1 - [PA1B3_MOUSE]	34.48	7	7	11	232	25.8373	6.93213	1.15487	11	32.2906	1.04185	11	11.7194	1.13845	8	17.6777	0.929589	11	16.5229	0.790183	11	31.3847	0.89373	11	17.5449	Quantified
Q9DC63	F-box only protein 3	Fbxo3	FUNCTION: Substrate recognition component of the SCF (SKP1-CUL1-F-box protein)-type E3 ubiquitin ligase complex. Mediates the ubiquitination of HIPK2 and probably that of EP300, leading to rapid degradation by the proteasome. In the presence of PML, HIPK2 ubiquitination still occurs, but degradation is prevented. PML, HIPK2 and FBXO3 may act synergically to activate p53/TP53-dependent transactiva…	F-box only protein 3 OS=Mus musculus OX=10090 GN=Fbxo3 PE=1 SV=1 - [FBX3_MOUSE]	7.29	3	3	4	480	55.1918	5.021	1.15483	4	9.31489	1.01928	4	6.33853	1.09523	2	38.0464	0.938248	4	12.5895	0.924248	4	2.71165	0.931085	4	5.93537	Quantified
P62340	TATA box-binding protein-like protein 1	Tbpl1	FUNCTION: Part of a specialized transcription system that mediates the transcription of most ribosomal proteins through the 5'-TCT-3' motif which is a core promoter element at these genes (By similarity). Seems to also mediate the transcription of NF1. Does not bind the TATA box. {ECO:0000250, ECO:0000269|PubMed:15767669, ECO:0000269|PubMed:9889269}.	TATA box-binding protein-like protein 1 OS=Mus musculus OX=10090 GN=Tbpl1 PE=1 SV=1 - [TBPL1_MOUSE]	5.91	1	1	2	186	20.8732	9.53955	1.15421	2	36.1201	1.14228	2	22.2004	1.07686	2	18.923	0.840365	2	33.8499	0.890756	2	24.5107	0.88876	2	23.8293	Quantified
Q6RI63	Constitutive coactivator of peroxisome proliferator-activated receptor gamma	Fam120b	FUNCTION: Functions as a transactivator of PPARG and ESR1. Functions in adipogenesis through PPARG activation. {ECO:0000269|PubMed:17595322}.	Constitutive coactivator of peroxisome proliferator-activated receptor gamma OS=Mus musculus OX=10090 GN=Fam120b PE=1 SV=1 - [F120B_MOUSE]	6.74	5	5	6	786	89.2553	6.52197	1.15404	6	29.4713	1.13088	6	18.3618	1.06268	6	19.3091	0.867383	6	12.8573	0.881571	6	28.9248	0.846046	6	27.3803	Quantified
Q91ZP9	N-terminal EF-hand calcium-binding protein 2	Necab2	FUNCTION: May act as a signaling scaffold protein that senses intracellular calcium. Can modulate ligand-induced internalization of ADORA2A and coupling efficiency of mGluR5/GRM5; for both receptors may regulate signaling activity such as promoting MAPK1/3 (ERK1/2) activation. {ECO:0000250|UniProtKB:Q7Z6G3}.	N-terminal EF-hand calcium-binding protein 2 OS=Mus musculus OX=10090 GN=Necab2 PE=1 SV=1 - [NECA2_MOUSE]	3.34	2	2	2	389	43.4137	5.30029	1.15385	2	1.83201	0.972396	2	5.1644	0.859335	2	14.7899	1.0243	2	5.75333	0.971524	2	3.82336	0.933052	2	0.483853	Quantified
Q8C8T8	Pre-rRNA-processing protein TSR2 homolog	Tsr2	FUNCTION: May be involved in 20S pre-rRNA processing. {ECO:0000305}.	Pre-rRNA-processing protein TSR2 homolog OS=Mus musculus OX=10090 GN=Tsr2 PE=1 SV=1 - [TSR2_MOUSE]	9.42	2	2	7	191	20.878	4.23389	1.15363	7	5.50996	1.15487	7	2.30698	1.20281	7	14.144	0.826905	7	7.09662	0.950532	7	2.33208	0.897486	7	5.18027	Quantified
Q9CPQ8	ATP synthase subunit g, mitochondrial	Atp5l	FUNCTION: Mitochondrial membrane ATP synthase (F(1)F(0) ATP synthase or Complex V) produces ATP from ADP in the presence of a proton gradient across the membrane which is generated by electron transport complexes of the respiratory chain. F-type ATPases consist of two structural domains, F(1) - containing the extramembraneous catalytic core, and F(0) - containing the membrane proton channel, link…	ATP synthase subunit g, mitochondrial OS=Mus musculus OX=10090 GN=Atp5l PE=1 SV=1 - [ATP5L_MOUSE]	47.57	5	6	22	103	11.4172	9.74463	1.15355	18	9.9971	1.11779	18	9.29916	1.18063	16	26.2737	0.922327	18	17.6199	0.905233	18	5.9015	0.902951	18	6.81635	Quantified
Q80U22	Iporin	Rusc2		Iporin OS=Mus musculus OX=10090 GN=Rusc2 PE=1 SV=2 - [RUSC2_MOUSE]	0.66	1	1	1	1514	161.039	6.58057	1.15349	1		1.16328	1		1.26387	1		0.875069	1		0.881975	1		0.912762	1		Quantified
Q6P068	ADP-ribosylation factor-like protein 5C	Arl5c	FUNCTION: Binds and exchanges GTP and GDP. {ECO:0000250}.	ADP-ribosylation factor-like protein 5C OS=Mus musculus OX=10090 GN=Arl5c PE=2 SV=1 - [ARL5C_MOUSE]	6.15	1	1	2	179	20.0462	5.99854	1.15321	2	12.1654	1.15826	2	20.3943	1.21737	2	20.326	0.858281	2	15.6697	0.850417	2	13.4153	0.936302	2	12.9799	Quantified
Q3TRM4	Neuropathy target esterase	Pnpla6	FUNCTION: Phospholipase B that deacylates intracellular phosphatidylcholine (PtdCho), generating glycerophosphocholine (GroPtdCho) (PubMed:18086666) (Probable). This deacylation occurs at both sn-2 and sn-1 positions of PtdCho. Catalyzes the hydrolysis of several naturally occurring membrane-associated lipids. Hydrolyzes lysophospholipids and monoacylglycerols, preferring the 1-acyl to the 2-acyl…	Neuropathy target esterase OS=Mus musculus OX=10090 GN=Pnpla6 PE=1 SV=2 - [PLPL6_MOUSE]	2.73	4	4	4	1355	149.443	7.82568	1.15315	4	1.62427	1.09698	4	2.49278	0.898858	3	23.0164	0.983315	4	9.13104	0.937946	4	4.29517	0.909682	4	2.8165	Quantified
Q9EPR5	VPS10 domain-containing receptor SorCS2	Sorcs2	FUNCTION: The heterodimer formed by NGFR and SORCS2 functions as receptor for the precursor forms of NGF (proNGF) and BDNF (proBDNF) (PubMed:22155786, PubMed:24908487, PubMed:27457814, PubMed:29909994). ProNGF and proBDNF binding both promote axon growth cone collapse (in vitro) (PubMed:24908487). Plays a role in the regulation of dendritic spine density in hippocampus neurons (PubMed:29909994). …	VPS10 domain-containing receptor SorCS2 OS=Mus musculus OX=10090 GN=Sorcs2 PE=1 SV=2 - [SORC2_MOUSE]	5.18	6	7	7	1159	128.822	7.34229	1.15311	6	22.0035	1.07856	6	13.3094	1.06625	4	35.6706	0.965038	6	29.7996	0.845372	6	10.332	0.864804	6	14.064	Quantified
Q8K004	Spermatogenesis-associated protein 2	Spata2	FUNCTION: Bridging factor that mediates the recruitment of CYLD to the LUBAC complex, thereby regulating TNF-alpha-induced necroptosis (By similarity). Acts as a direct binding intermediate that bridges RNF31/HOIP, the catalytic subunit of the LUBAC complex, and the deubiquitinase (CYLD), thereby recruiting CYLD to the TNF-R1 signaling complex (TNF-RSC) (By similarity). Required to activate the '…	Spermatogenesis-associated protein 2 OS=Mus musculus OX=10090 GN=Spata2 PE=1 SV=1 - [SPAT2_MOUSE]	1.94	1	1	2	515	57.7749	8.63135	1.15303	2	16.0879	1.16531	2	7.51653	1.20415	2	26.6278	0.841336	2	10.3626	0.921238	2	15.9032	0.892513	2	8.80759	Quantified
Q8BUE4	Apoptosis-inducing factor 2	Aifm2	FUNCTION: A NAD(P)H-dependent oxidoreductase involved in cellular oxidative stress response. At the plasma membrane, catalyzes reduction of coenzyme Q/ubiquinone-10 to ubiquinol-10, a lipophilic radical-trapping antioxidant that prevents lipid oxidative damage and consequently ferroptosis. Cooperates with GPX4 to suppress phospholipid peroxidation and ferroptosis. This anti-ferroptotic function i…	Apoptosis-inducing factor 2 OS=Mus musculus OX=10090 GN=Aifm2 PE=1 SV=1 - [AIFM2_MOUSE]	1.88	1	1	1	373	40.6091	8.98291	1.15253	1		1.1238	1		1.17559	1		0.956512	1		0.927909	1		0.857599	1		Quantified
Q9JI39	ATP-binding cassette sub-family B member 10, mitochondrial	Abcb10	FUNCTION: May mediate critical mitochondrial transport functions related to heme biosynthesis. {ECO:0000305|PubMed:10835348}.	ATP-binding cassette sub-family B member 10, mitochondrial OS=Mus musculus OX=10090 GN=Abcb10 PE=1 SV=1 - [ABCBA_MOUSE]	7.13	4	4	4	715	77.1397	9.59814	1.15251	4	11.5207	1.06094	4	11.0526	1.20999	3	2.52181	1.02322	4	10.5182	0.937916	4	1.2174	0.898776	4	10.9333	Quantified
Q61908	Cx9C motif-containing protein 4	Cmc4		Cx9C motif-containing protein 4 OS=Mus musculus OX=10090 GN=Cmc4 PE=2 SV=1 - [CMC4_MOUSE]	20.59	1	1	1	68	7.73776	8.38232	1.15233	1		1.11123	1		1.11556	1		0.785863	1		0.910054	1		1.01769	1		Quantified
Q5SSL4	Active breakpoint cluster region-related protein	Abr	FUNCTION: Protein with a unique structure having two opposing regulatory activities toward small GTP-binding proteins. The C-terminus is a GTPase-activating protein domain which stimulates GTP hydrolysis by RAC1, RAC2 and CDC42. Accelerates the intrinsic rate of GTP hydrolysis of RAC1 or CDC42, leading to down-regulation of the active GTP-bound form. The central Dbl homology (DH) domain functions…	Active breakpoint cluster region-related protein OS=Mus musculus OX=10090 GN=Abr PE=1 SV=1 - [ABR_MOUSE]	18.98	15	17	20	859	97.6052	6.58057	1.15201	18	17.3135	1.0768	18	9.22546	1.05702	15	25.5252	0.964268	18	15.6341	0.896185	18	14.5367	0.909102	18	13.3633	Quantified
Q9CR21	Acyl carrier protein, mitochondrial	Ndufab1	FUNCTION: Carrier of the growing fatty acid chain in fatty acid biosynthesis (By similarity). Accessory and non-catalytic subunit of the mitochondrial membrane respiratory chain NADH dehydrogenase (Complex I), which functions in the transfer of electrons from NADH to the respiratory chain (By similarity). {ECO:0000250|UniProtKB:O14561, ECO:0000250|UniProtKB:P52505}.	Acyl carrier protein, mitochondrial OS=Mus musculus OX=10090 GN=Ndufab1 PE=1 SV=1 - [ACPM_MOUSE]	21.15	4	4	18	156	17.359	5.21143	1.15201	18	28.4924	1.25671	18	14.6643	1.21818	18	18.7803	0.811622	18	19.0958	0.825166	18	15.5152	0.847701	18	31.8161	Quantified
Q6NWV3	Intraflagellar transport protein 122 homolog	Ift122	FUNCTION: As a component of the IFT complex A (IFT-A), a complex required for retrograde ciliary transport and entry into cilia of G protein-coupled receptors (GPCRs), it is required in ciliogenesis and ciliary protein trafficking (By similarity). Involved in cilia formation during neuronal patterning. Acts as a negative regulator of Shh signaling. Required to recruit TULP3 to primary cilia (PubM…	Intraflagellar transport protein 122 homolog OS=Mus musculus OX=10090 GN=Ift122 PE=1 SV=1 - [IF122_MOUSE]	0.85	1	1	1	1182	134.712	6.97607	1.15175	1		1.26885	1		1.81142	1		0.759318	1		0.90354	1		0.840733	1		Quantified
Q99L90	Microspherule protein 1	Mcrs1	FUNCTION: Modulates the transcription repressor activity of DAXX by recruiting it to the nucleolus. As part of the NSL complex it may be involved in acetylation of nucleosomal histone H4 on several lysine residues. Putative regulatory component of the chromatin remodeling INO80 complex which is involved in transcriptional regulation, DNA replication and probably DNA repair. May also be an inhibit…	Microspherule protein 1 OS=Mus musculus OX=10090 GN=Mcrs1 PE=1 SV=1 - [MCRS1_MOUSE]	1.95	1	1	1	462	51.6601	9.31982	1.15168	1		1.13069	1		1.16249	1		0.769718	1		0.861057	1		1.04956	1		Quantified
Q9D8B7	Junctional adhesion molecule C	Jam3	FUNCTION: Junctional adhesion protein that mediates heterotypic cell-cell interactions with its cognate receptor JAM2 to regulate different cellular processes (PubMed:15372036, PubMed:16093349). Plays a role in homing and mobilization of hematopoietic stem and progenitor cells within the bone marrow. At the surface of bone marrow stromal cells, it contributes to the retention of the hematopoietic…	Junctional adhesion molecule C OS=Mus musculus OX=10090 GN=Jam3 PE=1 SV=2 - [JAM3_MOUSE]	23.23	6	6	10	310	34.8155	7.03467	1.15165	10	21.7707	1.03611	10	12.3216	0.959964	8	14.0423	0.911335	10	12.9253	0.942116	10	12.9553	0.992431	10	16.0137	Quantified
Q9CPS6	Histidine triad nucleotide-binding protein 3	Hint3	FUNCTION: Hydrolyzes phosphoramidate and acyl-adenylate substrates.	Histidine triad nucleotide-binding protein 3 OS=Mus musculus OX=10090 GN=Hint3 PE=1 SV=1 - [HINT3_MOUSE]	18.18	3	3	3	165	18.7752	6.32861	1.15163	3	33.1695	1.03526	3	14.0453	0.872951	3	41.111	0.878258	3	2.80284	0.97719	3	32.4323	0.982728	3	15.5064	Quantified
Q91WK0	Leucine-rich repeat flightless-interacting protein 2	Lrrfip2	FUNCTION: May function as activator of the canonical Wnt signaling pathway, in association with DVL3, upstream of CTNNB1/beta-catenin. Positively regulates Toll-like receptor (TLR) signaling in response to agonist probably by competing with the negative FLII regulator for MYD88-binding (By similarity). {ECO:0000250}.	Leucine-rich repeat flightless-interacting protein 2 OS=Mus musculus OX=10090 GN=Lrrfip2 PE=1 SV=1 - [LRRF2_MOUSE]	5.54	2	2	3	415	47.119	5.68115	1.15158	3	4.7354	0.981854	3	3.60682	0.723181	2	2.45013	1.03924	3	3.13129	0.92855	3	0.0851912	1.03193	3	0.546105	Quantified
Q91X96	Guanine nucleotide exchange factor MSS4	Rabif	FUNCTION: Guanine-nucleotide-releasing protein that acts on members of the SEC4/YPT1/RAB subfamily. Stimulates GDP release from both YPT1, RAB3A and RAB10, but is less active on these proteins than on the SEC4 protein. Might play a general role in vesicular transport (By similarity). {ECO:0000250|UniProtKB:P47224}.	Guanine nucleotide exchange factor MSS4 OS=Mus musculus OX=10090 GN=Rabif PE=1 SV=1 - [MSS4_MOUSE]	28.46	3	3	5	123	13.9058	5.51611	1.15146	2	5.37769	1.20434	2	1.50604	1.28805	2	50.5037	0.836964	2	3.53212	0.934349	2	11.7402	0.850488	2	2.18637	Quantified
Q9CQV8	14-3-3 protein beta/alpha	Ywhab	FUNCTION: Adapter protein implicated in the regulation of a large spectrum of both general and specialized signaling pathways. Binds to a large number of partners, usually by recognition of a phosphoserine or phosphothreonine motif. Binding generally results in the modulation of the activity of the binding partner. Negative regulator of osteogenesis. Blocks the nuclear translocation of the phosph…	14-3-3 protein beta/alpha OS=Mus musculus OX=10090 GN=Ywhab PE=1 SV=3 - [1433B_MOUSE]	57.72	6	14	120	246	28.0689	4.83057	1.15129	26	11.965	1.12464	26	12.1237	1.04901	23	29.3726	0.847315	26	16.0012	0.94939	26	11.3618	0.925963	26	9.25685	Quantified
P58854	Gamma-tubulin complex component 3	Tubgcp3	FUNCTION: Gamma-tubulin complex is necessary for microtubule nucleation at the centrosome. {ECO:0000250}.	Gamma-tubulin complex component 3 OS=Mus musculus OX=10090 GN=Tubgcp3 PE=1 SV=2 - [GCP3_MOUSE]	5.97	5	5	6	905	103.404	8.32373	1.15113	6	14.9839	1.08213	6	10.7828	1.01305	4	20.5461	0.978747	6	11.8795	0.904494	6	11.7912	0.884828	6	6.17592	Quantified
Q8R4V2	Dual specificity protein phosphatase 15	Dusp15	FUNCTION: May dephosphorylate MAPK13, ATF2, ERBB3, PDGFRB and SNX6 (By similarity). {ECO:0000250|UniProtKB:Q9H1R2}.; FUNCTION: [Isoform 1]: May play a role in the regulation of oligodendrocyte differentiation (PubMed:22792334). May play a role in the regulation of myelin formation (By similarity). Involved in the regulation of Erk1/2 phosphorylation in Schwann cells; the signaling may be linked t…	Dual specificity protein phosphatase 15 OS=Mus musculus OX=10090 GN=Dusp15 PE=1 SV=3 - [DUS15_MOUSE]	11.06	2	2	4	235	26.1696	9.26123	1.15093	4	4.98102	1.04987	4	6.6541	1.12971	3	7.66019	0.877621	4	11.2508	0.940183	4	0.802091	0.982384	4	4.97771	Quantified
Q3TYX3	SET and MYND domain-containing protein 5	Smyd5		SET and MYND domain-containing protein 5 OS=Mus musculus OX=10090 GN=Smyd5 PE=1 SV=2 - [SMYD5_MOUSE]	5.29	3	3	4	416	47.0648	5.21143	1.15083	4	12.7796	1.05974	4	23.4873	1.46675	3	7.28302	0.845691	4	8.48776	0.877641	4	13.4512	0.888334	4	14.2444	Quantified
Q9CXA2	Trans-L-3-hydroxyproline dehydratase	L3hypdh	FUNCTION: Catalyzes the dehydration of trans-3-hydroxy-L-proline to delta-1-pyrroline-2-carboxylate (Pyr2C). {ECO:0000269|PubMed:22528483}.	Trans-L-3-hydroxyproline dehydratase OS=Mus musculus OX=10090 GN=L3hypdh PE=1 SV=1 - [T3HPD_MOUSE]	3.95	1	1	1	354	37.7802	6.69775	1.15074	1		1.05072	1		0.822185	1		0.86403	1		1.00066	1		0.964462	1		Quantified
Q8BWD8	Cyclin-dependent kinase 19	Cdk19		Cyclin-dependent kinase 19 OS=Mus musculus OX=10090 GN=Cdk19 PE=2 SV=1 - [CDK19_MOUSE]	5.59	3	3	5	501	56.5346	8.52881	1.15066	5	13.4988	1.11466	5	9.66389	1.36271	5	29.8751	0.826646	5	11.9476	0.917953	5	1.86007	0.977107	5	8.50698	Quantified
Q80TM6	R3H domain-containing protein 2	R3hdm2		R3H domain-containing protein 2 OS=Mus musculus OX=10090 GN=R3hdm2 PE=1 SV=2 - [R3HD2_MOUSE]	2.3	2	2	2	1044	114.512	8.90967	1.15049	2	17.6238	0.94819	2	0.0224177	1.1977	1		0.98472	2	3.14329	0.956778	2	15.5809	1.01175	2	4.63978	Quantified
Q8C0Z1	Protein FAM234A	Fam234a		Protein FAM234A OS=Mus musculus OX=10090 GN=Fam234a PE=1 SV=1 - [F234A_MOUSE]	3.24	2	2	2	555	60.5377	5.68115	1.15038	2	3.19955	1.20357	2	3.89332	1.0058	2	3.58634	0.857651	2	0.742866	0.912525	2	0.837014	0.886245	2	1.82149	Quantified
P68037	Ubiquitin-conjugating enzyme E2 L3	Ube2l3	FUNCTION: Ubiquitin-conjugating enzyme E2 that specifically acts with HECT-type and RBR family E3 ubiquitin-protein ligases. Does not function with most RING-containing E3 ubiquitin-protein ligases because it lacks intrinsic E3-independent reactivity with lysine: in contrast, it has activity with the RBR family E3 enzymes, such as PRKN and ARIH1, that function like function like RING-HECT hybrids…	Ubiquitin-conjugating enzyme E2 L3 OS=Mus musculus OX=10090 GN=Ube2l3 PE=1 SV=1 - [UB2L3_MOUSE]	37.66	5	6	11	154	17.8502	8.51416	1.15019	10	46.4395	1.04731	10	24.2415	1.0194	7	49.9972	0.921543	10	29.3103	0.907146	10	36.4531	0.944194	10	25.0279	Quantified
Q9Z329	Inositol 1,4,5-trisphosphate receptor type 2	Itpr2	FUNCTION: Receptor for inositol 1,4,5-trisphosphate, a second messenger that mediates the release of intracellular calcium. This release is regulated by cAMP both dependently and independently of PKA. {ECO:0000269|PubMed:15632133, ECO:0000269|PubMed:19608738, ECO:0000269|PubMed:20189985}.; FUNCTION: Isoform 3 has neither inositol 1,4,5-trisphosphate binding activity nor calcium releasing activity…	Inositol 1,4,5-trisphosphate receptor type 2 OS=Mus musculus OX=10090 GN=Itpr2 PE=1 SV=4 - [ITPR2_MOUSE]	6.59	1	22	51	2701	307.278	6.44287	1.15008	1		1.24485	1		1.61224	1		0.771758	1		0.910347	1		0.865673	1		Quantified
P60755	MAM domain-containing glycosylphosphatidylinositol anchor protein 2	Mdga2	FUNCTION: May be involved in cell-cell interactions. {ECO:0000250}.	MAM domain-containing glycosylphosphatidylinositol anchor protein 2 OS=Mus musculus OX=10090 GN=Mdga2 PE=1 SV=1 - [MDGA2_MOUSE]	1.58	2	2	2	949	106.622	7.02002	1.15003	2	7.37866	1.06133	2	8.82652	1.20076	1		0.957478	2	26.3454	0.990431	2	5.90318	0.894855	2	10.5243	Quantified
Q5FWK3	Rho GTPase-activating protein 1	Arhgap1	FUNCTION: GTPase activator for the Rho, Rac and Cdc42 proteins, converting them to the putatively inactive GDP-bound state. Cdc42 seems to be the preferred substrate (By similarity). {ECO:0000250}.	Rho GTPase-activating protein 1 OS=Mus musculus OX=10090 GN=Arhgap1 PE=1 SV=1 - [RHG01_MOUSE]	24.6	8	8	12	439	50.3791	6.44287	1.14967	12	9.35413	1.08623	12	9.98227	0.824031	9	24.0469	0.899347	12	16.34	0.940575	12	6.90896	0.919342	12	13.1432	Quantified
Q8BP92	Reticulocalbin-2	Rcn2	FUNCTION: Not known. Binds calcium (By similarity). {ECO:0000250}.	Reticulocalbin-2 OS=Mus musculus OX=10090 GN=Rcn2 PE=1 SV=1 - [RCN2_MOUSE]	45.63	12	13	20	320	37.2478	4.42432	1.14961	19	14.6231	1.02009	19	11.1153	1.02479	15	30.3955	0.926838	19	15.821	0.945683	19	18.0854	0.984636	19	13.0605	Quantified
Q9D1H8	39S ribosomal protein L53, mitochondrial	Mrpl53		39S ribosomal protein L53, mitochondrial OS=Mus musculus OX=10090 GN=Mrpl53 PE=1 SV=1 - [RM53_MOUSE]	6.78	1	1	2	118	12.7296	9.5249	1.14959	2	4.43974	1.09721	2	1.8332	0.922911	2	5.69035	0.907385	2	0.861441	0.990531	2	1.52954	0.888813	2	5.43832	Quantified
Q8K337	Type II inositol 1,4,5-trisphosphate 5-phosphatase	Inpp5b	FUNCTION: Hydrolyzes phosphatidylinositol 4,5-bisphosphate (PtIns(4,5)P2) and the signaling molecule phosphatidylinositol 1,4,5-trisphosphate (PtIns(1,4,5)P3), and thereby modulates cellular signaling events. {ECO:0000269|PubMed:11311145, ECO:0000269|PubMed:9525932}.	Type II inositol 1,4,5-trisphosphate 5-phosphatase OS=Mus musculus OX=10090 GN=Inpp5b PE=1 SV=1 - [I5P2_MOUSE]	2.82	3	3	3	993	112.69	5.64307	1.14939	3	4.673	0.881989	3	20.1495	0.853929	1		1.0481	3	3.17868	0.972593	3	4.89961	1.06322	3	11.9919	Quantified
Q8VDQ8	NAD-dependent protein deacetylase sirtuin-2	Sirt2	FUNCTION: NAD-dependent protein deacetylase, which deacetylates internal lysines on histone and alpha-tubulin as well as many other proteins such as key transcription factors (PubMed:17521387, PubMed:17681146, PubMed:17574768, PubMed:19037106, PubMed:22014574, PubMed:21791548, PubMed:21841822, PubMed:24334550). Participates in the modulation of multiple and diverse biological processes such as ce…	NAD-dependent protein deacetylase sirtuin-2 OS=Mus musculus OX=10090 GN=Sirt2 PE=1 SV=2 - [SIR2_MOUSE]	43.19	15	15	33	389	43.2284	5.35107	1.14937	33	17.9392	1.05328	33	12.5807	1.12371	25	31.3864	0.93301	33	18.4629	0.948621	33	9.07467	0.937279	33	12.5792	Quantified
Q922K7	Probable 28S rRNA (cytosine-C(5))-methyltransferase	Nop2	FUNCTION: Involved in ribosomal large subunit assembly. S-adenosyl-L-methionine-dependent methyltransferase that specifically methylates the C(5) position of cytosine 4447 in 28S rRNA. May play a role in the regulation of the cell cycle and the increased nucleolar activity that is associated with the cell proliferation. {ECO:0000250|UniProtKB:P46087}.	Probable 28S rRNA (cytosine-C(5))-methyltransferase OS=Mus musculus OX=10090 GN=Nop2 PE=1 SV=1 - [NOP2_MOUSE]	4.79	3	3	3	793	86.6987	9.21729	1.14923	3	1.38034	1.00561	3	6.84963	1.07774	3	8.44014	1.0143	3	4.0401	0.961675	3	0.470331	0.964309	3	18.3719	Quantified
P59279	Ras-related protein Rab-2B	Rab2b	FUNCTION: Required for protein transport from the endoplasmic reticulum to the Golgi complex. {ECO:0000305}.	Ras-related protein Rab-2B OS=Mus musculus OX=10090 GN=Rab2b PE=1 SV=1 - [RAB2B_MOUSE]	30.56	1	6	20	216	24.1831	6.68311	1.14916	1		1.30186	1		1.26502	1		0.644933	1		1.04226	1		0.827382	1		Quantified
P62862	40S ribosomal protein S30	Fau		40S ribosomal protein S30 OS=Mus musculus OX=10090 GN=Fau PE=1 SV=1 - [RS30_MOUSE]	13.56	1	1	4	59	6.64382	12.147	1.14915	4	4.43906	1.28259	4	8.56142	1.38374	4	6.33273	0.815035	4	2.6239	0.819426	4	7.55967	0.811374	4	10.0652	Quantified
Q04736	Tyrosine-protein kinase Yes	Yes1	FUNCTION: Non-receptor protein tyrosine kinase that is involved in the regulation of cell growth and survival, apoptosis, cell-cell adhesion, cytoskeleton remodeling, and differentiation. Stimulation by receptor tyrosine kinases (RTKs) including EGRF, PDGFR, CSF1R and FGFR leads to recruitment of YES1 to the phosphorylated receptor, and activation and phosphorylation of downstream substrates. Upo…	Tyrosine-protein kinase Yes OS=Mus musculus OX=10090 GN=Yes1 PE=1 SV=3 - [YES_MOUSE]	15.34	4	8	11	541	60.5915	6.63916	1.14909	4	15.6496	1.13909	4	13.5377	1.03052	3	0.261029	0.914848	4	16.4527	0.899571	4	15.1508	0.872413	4	13.713	Quantified
Q9DCM0	Persulfide dioxygenase ETHE1, mitochondrial	Ethe1	FUNCTION: First described as a protein that can shuttle between the nucleus and the cytoplasm and suppress p53-induced apoptosis by sequestering the transcription factor RELA/NFKB3 in the cytoplasm and preventing its accumulation in the nucleus (By similarity). Sulfur dioxygenase that plays an essential role in hydrogen sulfide catabolism in the mitochondrial matrix. Hydrogen sulfide (H(2)S) is f…	Persulfide dioxygenase ETHE1, mitochondrial OS=Mus musculus OX=10090 GN=Ethe1 PE=1 SV=2 - [ETHE1_MOUSE]	10.24	2	2	3	254	27.7211	7.2251	1.14903	3	1.52548	1.1854	3	17.4612	0.936584	3	18.1256	0.940033	3	23.6734	0.876473	3	3.49489	0.900754	3	7.97391	Quantified
Q9JLR9	HIG1 domain family member 1A, mitochondrial	Higd1a	FUNCTION: Proposed subunit of cytochrome c oxidase (COX, complex IV), which is the terminal component of the mitochondrial respiratory chain that catalyzes the reduction of oxygen to water. May play a role in the assembly of respiratory supercomplexes (By similarity). {ECO:0000250}.	HIG1 domain family member 1A, mitochondrial OS=Mus musculus OX=10090 GN=Higd1a PE=1 SV=1 - [HIG1A_MOUSE]	18.95	1	1	6	95	10.4183	9.78857	1.14891	6	7.46565	0.999397	6	4.58249	0.689318	2	14.4909	1.01586	6	5.24537	0.918181	6	5.60943	0.981033	6	4.22236	Quantified
Q4PZA2	Endothelin-converting enzyme 1	Ece1	FUNCTION: Converts big endothelin-1 to endothelin-1. {ECO:0000250}.	Endothelin-converting enzyme 1 OS=Mus musculus OX=10090 GN=Ece1 PE=1 SV=1 - [ECE1_MOUSE]	2.08	2	2	2	769	87.017	5.90967	1.14871	2	5.03788	1.07307	2	2.68783	1.144	2	51.685	0.910364	2	9.07047	0.950694	2	4.45302	0.918546	2	0.352538	Quantified
P35762	CD81 antigen	Cd81	FUNCTION: Structural component of specialized membrane microdomains known as tetraspanin-enriched microdomains (TERMs), which act as platforms for receptor clustering and signaling. Essential for trafficking and compartmentalization of CD19 receptor on the cell surface of activated B cells (PubMed:23499492). Upon initial encounter with a microbial pathogen, enables the assembly of CD19-CR2 and B …	CD81 antigen OS=Mus musculus OX=10090 GN=Cd81 PE=1 SV=2 - [CD81_MOUSE]	24.15	4	4	13	236	25.7972	5.8335	1.14867	13	26.5939	1.0753	13	13.576	0.812354	10	33.6515	0.885931	13	35.2262	1.02561	13	17.3898	0.950686	13	9.83715	Quantified
Q61220	Protein kinase C-binding protein NELL2	Nell2	FUNCTION: Required for neuron survival through the modulation of MAPK pathways (By similarity). Involved in the regulation of hypothalamic GNRH secretion and the control of puberty (By similarity). {ECO:0000250|UniProtKB:Q62918}.	Protein kinase C-binding protein NELL2 OS=Mus musculus OX=10090 GN=Nell2 PE=1 SV=3 - [NELL2_MOUSE]	2.32	2	2	2	819	91.3694	5.8208	1.14831	2	0.302615	1.02199	2	1.10022	1.38988	2	13.0102	0.948631	2	3.86628	0.915267	2	0.475403	0.953151	2	4.05768	Quantified
P48302	Endothelin receptor type B	Ednrb	FUNCTION: Non-specific receptor for endothelin 1, 2, and 3. Mediates its action by association with G proteins that activate a phosphatidylinositol-calcium second messenger system. Essential component in the normal development of two neuronal crest-derived cell lineages.	Endothelin receptor type B OS=Mus musculus OX=10090 GN=Ednrb PE=2 SV=1 - [EDNRB_MOUSE]	4.52	2	2	3	442	49.5279	9.27588	1.14823	3	3.61383	1.14418	3	2.07355	1.32447	3	4.85332	0.855885	3	2.53485	0.986702	3	2.2932	0.868405	3	13.3761	Quantified
O88653	Ragulator complex protein LAMTOR3	Lamtor3	FUNCTION: As part of the Ragulator complex it is involved in amino acid sensing and activation of mTORC1, a signaling complex promoting cell growth in response to growth factors, energy levels, and amino acids. Activated by amino acids through a mechanism involving the lysosomal V-ATPase, the Ragulator functions as a guanine nucleotide exchange factor activating the small GTPases Rag. Activated R…	Ragulator complex protein LAMTOR3 OS=Mus musculus OX=10090 GN=Lamtor3 PE=1 SV=1 - [LTOR3_MOUSE]	12.9	1	1	1	124	13.5443	7.34229	1.1482	1		1.26795	1		1.21541	1		0.886501	1		0.88408	1		0.814205	1		Quantified
Q810J8	Zinc finger FYVE domain-containing protein 1	Zfyve1	FUNCTION: Plays a role in the formation of lipid droplets (LDs) which are storage organelles at the center of lipid and energy homeostasis (PubMed:30970241). Regulates the morphology, size and distribution of LDs (PubMed:31293035, PubMed:30970241). Mediates the formation of endoplasmic reticulum-lipid droplets (ER-LD) contact sites by forming a complex with RAB18 and ZW10 (By similarity). Binds t…	Zinc finger FYVE domain-containing protein 1 OS=Mus musculus OX=10090 GN=Zfyve1 PE=1 SV=2 - [ZFYV1_MOUSE]	7.34	5	5	6	777	86.8844	7.34229	1.14812	6	8.61002	1.00297	6	15.0998	0.981512	4	32.3341	0.972798	6	19.1014	0.961938	6	9.78216	0.968124	6	12.6982	Quantified
P27641	X-ray repair cross-complementing protein 5	Xrcc5	FUNCTION: Single-stranded DNA-dependent ATP-dependent helicase. Has a role in chromosome translocation. The DNA helicase II complex binds preferentially to fork-like ends of double-stranded DNA in a cell cycle-dependent manner. It works in the 3'-5' direction. Binding to DNA may be mediated by XRCC6. Involved in DNA non-homologous end joining (NHEJ) required for double-strand break repair and V(D…	X-ray repair cross-complementing protein 5 OS=Mus musculus OX=10090 GN=Xrcc5 PE=1 SV=4 - [XRCC5_MOUSE]	1.37	1	1	1	732	83.004	5.16064	1.14809	1		1.18605	1		1.60374	1		0.819615	1		0.99781	1		0.813223	1		Quantified
Q8VD33	Small glutamine-rich tetratricopeptide repeat-containing protein beta	Sgtb	FUNCTION: Co-chaperone that binds directly to HSC70 and HSP70 and regulates their ATPase activity. {ECO:0000250}.	Small glutamine-rich tetratricopeptide repeat-containing protein beta OS=Mus musculus OX=10090 GN=Sgtb PE=1 SV=1 - [SGTB_MOUSE]	10.53	3	3	4	304	33.4082	4.91943	1.14805	4	8.29777	1.1272	4	8.63376	1.0235	4	25.6765	0.975483	4	7.04678	0.882299	4	12.4961	0.91103	4	2.30508	Quantified
Q8R550	SH3 domain-containing kinase-binding protein 1	Sh3kbp1	FUNCTION: Adapter protein involved in regulating diverse signal transduction pathways. Involved in the regulation of endocytosis and lysosomal degradation of ligand-induced receptor tyrosine kinases, including EGFR and MET/hepatocyte growth factor receptor, through an association with CBL and endophilins. The association with CBL, and thus the receptor internalization, may be inhibited by an inte…	SH3 domain-containing kinase-binding protein 1 OS=Mus musculus OX=10090 GN=Sh3kbp1 PE=1 SV=1 - [SH3K1_MOUSE]	6.06	3	4	5	709	78.1223	7.54736	1.14793	3	2.00828	1.11569	3	1.97599	1.55344	3	22.484	0.916405	3	11.495	0.894088	3	2.01342	0.87583	3	4.72885	Quantified
Q8BVI4	Dihydropteridine reductase	Qdpr	FUNCTION: The product of this enzyme, tetrahydrobiopterin (BH-4), is an essential cofactor for phenylalanine, tyrosine, and tryptophan hydroxylases. {ECO:0000250}.	Dihydropteridine reductase OS=Mus musculus OX=10090 GN=Qdpr PE=1 SV=2 - [DHPR_MOUSE]	58.51	11	11	46	241	25.5538	7.81104	1.14734	46	14.3949	1.06292	45	7.20495	1.08534	40	22.9332	0.91896	46	15.3242	0.965613	46	12.9193	0.902768	46	9.01718	Quantified
B2RRE7	OTU domain-containing protein 4	Otud4	FUNCTION: Deubiquitinase which hydrolyzes the isopeptide bond between the ubiquitin C-terminus and the lysine epsilon-amino group of the target protein. May negatively regulate inflammatory and pathogen recognition signaling in innate immune response. Upon phosphorylation at Ser-202 and Ser-204 residues, via IL-1 receptor and Toll-like receptor signaling pathway, specifically deubiquitinates 'Lys…	OTU domain-containing protein 4 OS=Mus musculus OX=10090 GN=Otud4 PE=1 SV=1 - [OTUD4_MOUSE]	1.08	1	1	1	1107	122.979	6.75635	1.14683	1		0.914335	1		0.669327	1		1.03128	1		0.899083	1		1.06558	1		Quantified
Q9JI99	Sphingosine-1-phosphate phosphatase 1	Sgpp1	FUNCTION: Specifically dephosphorylates sphingosine 1-phosphate (S1P), dihydro-S1P, and phyto-S1P (PubMed:10859351, PubMed:11756451). Does not act on ceramide 1-phosphate, lysophosphatidic acid or phosphatidic acid. Sphingosine-1-phosphate phosphatase activity is needed for efficient recycling of sphingosine into the sphingolipid synthesis pathway. Regulates the intracellular levels of the bioact…	Sphingosine-1-phosphate phosphatase 1 OS=Mus musculus OX=10090 GN=Sgpp1 PE=1 SV=1 - [SGPP1_MOUSE]	1.63	1	1	2	430	47.7131	8.00146	1.14682	2	6.59624	1.17007	2	2.82418	1.31785	2	41.1805	0.868053	2	2.32661	0.880073	2	8.65141	0.907886	2	4.36823	Quantified
Q8C0L6	Peroxisomal N(1)-acetyl-spermine/spermidine oxidase	Paox	FUNCTION: Flavoenzyme which catalyzes the oxidation of N(1)-acetylspermine to spermidine and is thus involved in the polyamine back-conversion (PubMed:12660232, PubMed:28029774). Can also oxidize N(1)-acetylspermidine to putrescine. Substrate specificity: N(1)-acetylspermine = N(1)-acetylspermidine > N(1),N(12)-diacylspermine >> spermine. Does not oxidize spermidine. Plays an important role in th…	Peroxisomal N(1)-acetyl-spermine/spermidine oxidase OS=Mus musculus OX=10090 GN=Paox PE=1 SV=3 - [PAOX_MOUSE]	4.37	2	2	2	504	55.4119	5.10986	1.14665	2	7.84245	1.10569	2	6.16098	1.26876	2	13.9315	0.846263	2	8.3584	0.999355	2	0.659333	0.88882	2	10.8376	Quantified
O54836	Zinc finger matrin-type protein 3	Zmat3	FUNCTION: Acts as a bona fide target gene of p53/TP53. May play a role in the TP53-dependent growth regulatory pathway. May contribute to TP53-mediated apoptosis by regulation of TP53 expression and translocation to the nucleus and nucleolus. {ECO:0000269|PubMed:12135743}.	Zinc finger matrin-type protein 3 OS=Mus musculus OX=10090 GN=Zmat3 PE=2 SV=1 - [ZMAT3_MOUSE]	6.21	1	1	1	290	31.9809	9.12939	1.1464	1		0.957342	1		0.737166	1		1.03807	1		0.96216	1		0.962725	1		Quantified
P84104	Serine/arginine-rich splicing factor 3	Srsf3	FUNCTION: Splicing factor that specifically promotes exon-inclusion during alternative splicing. Interaction with YTHDC1, a RNA-binding protein that recognizes and binds N6-methyladenosine (m6A)-containing RNAs, promotes recruitment of SRSF3 to its mRNA-binding elements adjacent to m6A sites, leading to exon-inclusion during alternative splicing. Also functions as export adapter involved in mRNA …	Serine/arginine-rich splicing factor 3 OS=Mus musculus OX=10090 GN=Srsf3 PE=1 SV=1 - [SRSF3_MOUSE]	35.37	5	6	9	164	19.3179	11.6489	1.14631	7	31.0963	1.22321	7	14.4532	0.947069	6	25.0009	0.990454	7	15.5094	0.861821	7	27.8778	0.850294	7	37.8249	Quantified
P52431	DNA polymerase delta catalytic subunit	Pold1	FUNCTION: As the catalytic component of the trimeric (Pol-delta3 complex) and tetrameric DNA polymerase delta complexes (Pol-delta4 complex), plays a crucial role in high fidelity genome replication, including in lagging strand synthesis, and repair. Exhibits both DNA polymerase and 3'- to 5'-exonuclease activities. Requires the presence of accessory proteins POLD2, POLD3 and POLD4 for full activ…	DNA polymerase delta catalytic subunit OS=Mus musculus OX=10090 GN=Pold1 PE=1 SV=2 - [DPOD1_MOUSE]	2.53	2	3	4	1105	123.712	7.60596	1.1462	2	6.08981	1.0291	2	27.881	1.45938	1		1.04947	2	36.4124	0.89385	2	4.51805	0.903591	2	10.6078	Quantified
E9PYH6	Histone-lysine N-methyltransferase SETD1A	Setd1a	FUNCTION: Histone methyltransferase that specifically methylates 'Lys-4' of histone H3, when part of the SET1 histone methyltransferase (HMT) complex, but not if the neighboring 'Lys-9' residue is already methylated. H3 'Lys-4' methylation represents a specific tag for epigenetic transcriptional activation. The non-overlapping localization with SETD1B suggests that SETD1A and SETD1B make non-redu…	Histone-lysine N-methyltransferase SETD1A OS=Mus musculus OX=10090 GN=Setd1a PE=1 SV=1 - [SET1A_MOUSE]	1.22	2	2	2	1716	185.946	5.05908	1.14618	2	9.52807	1.05691	2	5.7132	1.12153	2	21.254	0.990168	2	0.256739	0.906943	2	9.27145	0.914047	2	10.634	Quantified
Q2YDW2	Protein misato homolog 1	Msto1	FUNCTION: Involved in the regulation of mitochondrial distribution and morphology. Required for mitochondrial fusion and mitochondrial network formation. {ECO:0000250|UniProtKB:Q9BUK6}.	Protein misato homolog 1 OS=Mus musculus OX=10090 GN=Msto1 PE=1 SV=1 - [MSTO1_MOUSE]	1.98	1	1	1	556	61.1919	6.49365	1.14611	1		1.02271	1		1.00461	1		0.812276	1		1.0386	1		0.986533	1		Quantified
Q7TPB0	Phospholipid phosphatase-related protein type 3	Plppr3		Phospholipid phosphatase-related protein type 3 OS=Mus musculus OX=10090 GN=Plppr3 PE=1 SV=1 - [PLPR3_MOUSE]	3.07	2	2	2	716	76.6448	6.01123	1.14607	2	9.54192	0.988693	2	1.58189	1.99381	1		1.09661	2	0.422096	0.912174	2	12.4634	0.902652	2	12.1922	Quantified
P01831	Thy-1 membrane glycoprotein	Thy1	FUNCTION: May play a role in cell-cell or cell-ligand interactions during synaptogenesis and other events in the brain.	Thy-1 membrane glycoprotein OS=Mus musculus OX=10090 GN=Thy1 PE=1 SV=1 - [THY1_MOUSE]	31.48	4	4	29	162	18.0685	8.96826	1.1458	29	18.9361	1.14181	29	12.8397	1.13305	24	20.3607	0.836908	29	22.5594	0.943853	29	6.10279	0.920174	29	13.7419	Quantified
Q80V86	Integrator complex subunit 8	Ints8	FUNCTION: Component of the Integrator complex, a complex involved in the small nuclear RNAs (snRNA) U1 and U2 transcription and in their 3'-box-dependent processing. The Integrator complex is associated with the C-terminal domain (CTD) of RNA polymerase II largest subunit (POLR2A) and is recruited to the U1 and U2 snRNAs genes (By similarity). {ECO:0000250|UniProtKB:Q75QN2}.	Integrator complex subunit 8 OS=Mus musculus OX=10090 GN=Ints8 PE=1 SV=1 - [INT8_MOUSE]	0.8	1	1	1	995	113.281	6.96143	1.14579	1		1.21365	1		0.883462	1		0.961532	1		0.864892	1		0.853354	1		Quantified
Q99L43	Phosphatidate cytidylyltransferase 2	Cds2	FUNCTION: Catalyzes the conversion of phosphatidic acid (PA) to CDP-diacylglycerol (CDP-DAG), an essential intermediate in the synthesis of phosphatidylglycerol, cardiolipin and phosphatidylinositol (By similarity). Exhibits specificity for the nature of the acyl chains at the sn-1 and sn-2 positions in the substrate, PA and the preferred acyl chain composition is 1-stearoyl-2-arachidonoyl-sn-pho…	Phosphatidate cytidylyltransferase 2 OS=Mus musculus OX=10090 GN=Cds2 PE=1 SV=1 - [CDS2_MOUSE]	15.54	4	5	9	444	51.28	7.04932	1.14566	8	17.8907	1.04656	8	8.33672	0.818563	8	33.8305	0.970432	8	7.59579	0.900595	8	16.2007	0.954031	8	7.35619	Quantified
P53612	Geranylgeranyl transferase type-2 subunit beta	Rabggtb	FUNCTION: Catalyzes the transfer of a geranylgeranyl moiety from geranylgeranyl diphosphate to both cysteines of Rab proteins with the C-terminal sequence -XXCC, -XCXC and -CCXX, such as RAB1A, RAB3A, RAB5A and RAB7A. {ECO:0000269|PubMed:21520375}.	Geranylgeranyl transferase type-2 subunit beta OS=Mus musculus OX=10090 GN=Rabggtb PE=1 SV=2 - [PGTB2_MOUSE]	6.19	2	2	3	339	37.7787	5.16064	1.14543	3	8.49171	0.977433	3	1.81189	1.35248	3	23.3032	0.836177	3	1.26896	1.02128	3	5.74049	1.01258	3	4.63423	Quantified
Q8R2K1	Fucose mutarotase	Fuom	FUNCTION: Involved in the interconversion between alpha- and beta-L-fucoses. L-Fucose (6-deoxy-L-galactose) exists as alpha-L-fucose (29.5%) and beta-L-fucose (70.5%), the beta-form is metabolized through the salvage pathway. GDP-L-fucose formed either by the de novo or salvage pathways is transported into the endoplasmic reticulum, where it serves as a substrate for N- and O-glycosylations by fu…	Fucose mutarotase OS=Mus musculus OX=10090 GN=Fuom PE=1 SV=1 - [FUCM_MOUSE]	13.07	2	2	2	153	16.7939	5.36377	1.14531	2	25.2316	1.15717	2	22.7868	0.853264	2	48.5274	0.954031	2	11.1867	0.870267	2	23.2102	0.849494	2	32.7226	Quantified
Q7TPM6	Fibronectin type III and SPRY domain-containing protein 1	Fsd1	FUNCTION: May be involved in microtubule organization and stabilization. {ECO:0000250}.	Fibronectin type III and SPRY domain-containing protein 1 OS=Mus musculus OX=10090 GN=Fsd1 PE=1 SV=1 - [FSD1_MOUSE]	25.81	9	9	19	496	55.4898	6.66846	1.14519	19	10.7107	1.08514	19	10.7721	1.02254	17	18.0937	0.877287	19	18.3	0.901448	19	7.56728	0.953044	19	5.54058	Quantified
Q9WVS8	Mitogen-activated protein kinase 7	Mapk7	FUNCTION: Plays a role in various cellular processes such as proliferation, differentiation and cell survival. The upstream activator of MAPK7 is the MAPK kinase MAP2K5. Upon activation, it translocates to the nucleus and phosphorylates various downstream targets including MEF2C. EGF activates MAPK7 through a Ras-independent and MAP2K5-dependent pathway. May have a role in muscle cell differentia…	Mitogen-activated protein kinase 7 OS=Mus musculus OX=10090 GN=Mapk7 PE=1 SV=1 - [MK07_MOUSE]	0.99	1	1	1	806	87.6778	5.75732	1.145	1		1.07227	1		1.40534	1		0.88789	1		0.98486	1		0.896802	1		Quantified
P60762	Mortality factor 4-like protein 1	Morf4l1	FUNCTION: Component of the NuA4 histone acetyltransferase complex which is involved in transcriptional activation of select genes principally by acetylation of nucleosomal histones H4 and H2A. This modification may both alter nucleosome - DNA interactions and promote interaction of the modified histones with other proteins which positively regulate transcription. This complex may be required for …	Mortality factor 4-like protein 1 OS=Mus musculus OX=10090 GN=Morf4l1 PE=1 SV=2 - [MO4L1_MOUSE]	4.14	2	2	2	362	41.4667	9.31982	1.14486	2	41.5407	1.05009	2	21.4151	1.12598	2	22.3364	0.95256	2	21.9611	0.844102	2	34.8573	0.923753	2	24.9098	Quantified
Q8BK75	Elongator complex protein 6	Elp6	FUNCTION: Component of the RNA polymerase II elongator complex, a multiprotein complex associated with the RNA polymerase II (Pol II) holoenzyme, and which is involved in transcriptional elongation. The elongator complex catalyzes formation of carboxymethyluridine in the wobble base at position 34 in tRNAs (By similarity). Involved in cell migration (PubMed:22854966). {ECO:0000250|UniProtKB:Q0PNE…	Elongator complex protein 6 OS=Mus musculus OX=10090 GN=Elp6 PE=2 SV=1 - [ELP6_MOUSE]	6.02	2	2	3	266	29.308	6.60986	1.14472	3	18.8458	1.19021	3	9.52255	0.879715	3	8.68019	0.742659	3	22.4424	1.00679	3	9.00284	0.873679	3	5.83457	Quantified
Q6P1D5	Seizure 6-like protein	Sez6l	FUNCTION: Candidate tumor suppressor gene. May contribute to specialized endoplasmic reticulum functions in neurons. {ECO:0000250, ECO:0000269|PubMed:16814779}.	Seizure 6-like protein OS=Mus musculus OX=10090 GN=Sez6l PE=1 SV=1 - [SE6L1_MOUSE]	5.82	4	5	6	963	104.76	4.69092	1.14467	4	15.079	0.987107	4	1.20916	0.767573	4	16.6596	0.963792	4	7.49764	0.964968	4	5.31605	0.982382	4	6.3436	Quantified
Q922S4	cGMP-dependent 3',5'-cyclic phosphodiesterase	Pde2a	FUNCTION: Cyclic nucleotide phosphodiesterase with a dual-specificity for the second messengers cAMP and cGMP, which are key regulators of many important physiological processes. {ECO:0000250}.; FUNCTION: [Isoform PDE2A2]: Regulates mitochondrial cAMP levels and respiration (PubMed:21724846). Involved in the regulation of mitochondria morphology/dynamics and apoptotic cell death via local modulat…	cGMP-dependent 3',5'-cyclic phosphodiesterase OS=Mus musculus OX=10090 GN=Pde2a PE=1 SV=4 - [PDE2A_MOUSE]	9.9	8	8	10	939	105.551	5.41455	1.14405	10	14.3429	1.08093	10	8.53974	1.01565	9	5.15346	1.00028	10	7.13945	0.850333	10	16.0334	0.941807	10	10.607	Quantified
Q80U19	Disheveled-associated activator of morphogenesis 2	Daam2	FUNCTION: Key regulator of the Wnt signaling pathway, which is required for various processes during development, such as dorsal patterning, determination of left/right symmetry or myelination in the central nervous system (PubMed:22227309, PubMed:24091014, PubMed:25754822). Acts downstream of Wnt ligands and upstream of beta-catenin (CTNNB1) (PubMed:22227309, PubMed:25754822). Required for canon…	Disheveled-associated activator of morphogenesis 2 OS=Mus musculus OX=10090 GN=Daam2 PE=1 SV=4 - [DAAM2_MOUSE]	3.95	3	5	5	1115	128.289	6.91748	1.14393	3	2.53813	1.18544	3	3.25338	0.927609	3	0.822598	0.91839	3	3.13418	0.888629	3	2.89821	0.880513	3	2.04146	Quantified
Q8R0H9	ADP-ribosylation factor-binding protein GGA1	Gga1	FUNCTION: Plays a role in protein sorting and trafficking between the trans-Golgi network (TGN) and endosomes (PubMed:25405894). Mediates the ARF-dependent recruitment of clathrin to the TGN and binds ubiquitinated proteins and membrane cargo molecules with a cytosolic acidic cluster-dileucine (DXXLL) motif. Mediates export of the GPCR receptor ADRA2B to the cell surface (By similarity). Required…	ADP-ribosylation factor-binding protein GGA1 OS=Mus musculus OX=10090 GN=Gga1 PE=1 SV=1 - [GGA1_MOUSE]	10.87	7	7	8	635	69.9278	5.2749	1.14375	7	21.5131	1.08686	7	15.6402	1.08319	6	17.2254	0.942676	7	31.3	0.951146	7	7.82736	0.891118	7	12.0329	Quantified
P83093	Stromal interaction molecule 2	Stim2	FUNCTION: Plays a role in mediating store-operated Ca(2+) entry (SOCE), a Ca(2+) influx following depletion of intracellular Ca(2+) stores. Functions as a highly sensitive Ca(2+) sensor in the endoplasmic reticulum which activates both store-operated and store-independent Ca(2+)-influx. Regulates basal cytosolic and endoplasmic reticulum Ca(2+) concentrations. Upon mild variations of the endoplas…	Stromal interaction molecule 2 OS=Mus musculus OX=10090 GN=Stim2 PE=1 SV=2 - [STIM2_MOUSE]	5.9	4	4	4	746	83.8722	6.78564	1.14374	4	24.8442	1.05139	4	9.42593	1.00075	2	9.20763	0.915453	4	8.26109	0.942901	4	21.9607	0.960027	4	7.28524	Quantified
Q91VN6	Probable ATP-dependent RNA helicase DDX41	Ddx41	FUNCTION: Probable ATP-dependent RNA helicase. Is required during post-transcriptional gene expression. May be involved in pre-mRNA splicing. {ECO:0000250|UniProtKB:Q9UJV9}.	Probable ATP-dependent RNA helicase DDX41 OS=Mus musculus OX=10090 GN=Ddx41 PE=1 SV=2 - [DDX41_MOUSE]	3.38	2	3	3	622	69.775	6.69775	1.14358	2	16.4517	1.11819	2	12.4135	1.14474	2	0.334902	0.97183	2	15.4729	0.904103	2	4.89162	0.862384	2	16.2275	Quantified
Q8R317	Ubiquilin-1	Ubqln1	FUNCTION: Plays an important role in the regulation of different protein degradation mechanisms and pathways including ubiquitin-proteasome system (UPS), autophagy and endoplasmic reticulum-associated protein degradation (ERAD) pathway. Mediates the proteasomal targeting of misfolded or accumulated proteins for degradation by binding (via UBA domain) to their polyubiquitin chains and by interacti…	Ubiquilin-1 OS=Mus musculus OX=10090 GN=Ubqln1 PE=1 SV=1 - [UBQL1_MOUSE]	15.46	3	6	9	582	61.9372	4.94482	1.14352	6	5.4196	1.06412	6	5.77917	0.866352	6	47.0094	0.979367	6	10.481	0.906339	6	11.9699	0.924547	6	7.20614	Quantified
Q6DFY8	BMP/retinoic acid-inducible neural-specific protein 2	Brinp2	FUNCTION: Inhibits neuronal cell proliferation by negative regulation of the cell cycle transition. {ECO:0000269|PubMed:20025061}.	BMP/retinoic acid-inducible neural-specific protein 2 OS=Mus musculus OX=10090 GN=Brinp2 PE=1 SV=1 - [BRNP2_MOUSE]	2.68	2	2	2	783	89.171	7.88428	1.14341	2	10.5443	1.04049	2	2.83481	0.615706	2	13.7945	0.975567	2	4.49704	0.939396	2	11.8406	0.958809	2	1.00441	Quantified
P63044	Vesicle-associated membrane protein 2	Vamp2	FUNCTION: Involved in the targeting and/or fusion of transport vesicles to their target membrane (PubMed:9430681). Modulates the gating characteristics of the delayed rectifier voltage-dependent potassium channel KCNB1 (By similarity). {ECO:0000250|UniProtKB:P63045, ECO:0000269|PubMed:9430681}.	Vesicle-associated membrane protein 2 OS=Mus musculus OX=10090 GN=Vamp2 PE=1 SV=2 - [VAMP2_MOUSE]	60.34	3	6	20	116	12.6827	8.1333	1.1434	6	6.05936	1.02793	6	6.76633	1.30274	5	18.8441	0.909428	6	16.7038	0.923664	6	2.01326	0.993965	6	5.4409	Quantified
Q9CZU6	Citrate synthase, mitochondrial	Cs		Citrate synthase, mitochondrial OS=Mus musculus OX=10090 GN=Cs PE=1 SV=1 - [CISY_MOUSE]	36.42	16	16	82	464	51.7034	8.57275	1.14326	81	28.5996	1.06144	81	20.6438	1.13643	76	31.7056	0.907796	81	19.0577	0.887554	81	23.8104	0.91868	81	20.9111	Quantified
Q9CX80	Cytoglobin	Cygb	FUNCTION: May have a protective function during conditions of oxidative stress. May be involved in intracellular oxygen storage or transfer.	Cytoglobin OS=Mus musculus OX=10090 GN=Cygb PE=1 SV=1 - [CYGB_MOUSE]	19.47	5	5	6	190	21.452	6.80029	1.14301	6	20.3639	1.02523	6	3.12457	0.772642	5	27.4016	0.919849	6	26.9653	0.913401	6	10.1447	0.920479	6	2.07932	Quantified
Q80TJ1	Calcium-dependent secretion activator 1	Cadps	FUNCTION: Calcium-binding protein involved in exocytosis of vesicles filled with neurotransmitters and neuropeptides. Probably acts upstream of fusion in the biogenesis or maintenance of mature secretory vesicles. Regulates catecholamine loading of DCVs. May specifically mediate the Ca(2+)-dependent exocytosis of large dense-core vesicles (DCVs) and other dense-core vesicles by acting as a PtdIns…	Calcium-dependent secretion activator 1 OS=Mus musculus OX=10090 GN=Cadps PE=1 SV=3 - [CAPS1_MOUSE]	36.46	35	42	102	1355	153.016	5.74463	1.14293	86	16.75	1.05958	86	15.4171	1.05929	66	31.1467	0.973927	86	19.2625	0.939214	86	13.1928	0.92935	86	14.4709	Quantified
Q3UVC0	Kinase suppressor of Ras 2	Ksr2	FUNCTION: Location-regulated scaffold connecting MEK to RAF. Has very low protein kinase activity and can phosphorylate MAP2K1 at several Ser and Thr residues with very low efficiency (in vitro). Acts as MAP2K1/MEK1-dependent allosteric activator of BRAF; upon binding to MAP2K1/MEK1, dimerizes with BRAF and promotes BRAF-mediated phosphorylation of MAP2K1/MEK1. Interaction with BRAF enhances KSR2…	Kinase suppressor of Ras 2 OS=Mus musculus OX=10090 GN=Ksr2 PE=1 SV=2 - [KSR2_MOUSE]	2.71	3	3	3	959	108.503	8.5874	1.14291	3	19.6762	1.07823	3	2.67072	1.09583	3	38.7734	0.856206	3	5.40317	0.973957	3	21.5492	0.960139	3	9.03389	Quantified
Q9CQ56	Vesicle transport protein USE1	Use1	FUNCTION: SNARE that may be involved in targeting and fusion of Golgi-derived retrograde transport vesicles with the ER. {ECO:0000250}.	Vesicle transport protein USE1 OS=Mus musculus OX=10090 GN=Use1 PE=1 SV=1 - [USE1_MOUSE]	4.07	1	1	1	270	30.574	9.11475	1.14291	1		1.01828	1		0.927335	1		0.778525	1		0.815399	1		1.21192	1		Quantified
Q8BH55	Threonine synthase-like 1	Thnsl1		Threonine synthase-like 1 OS=Mus musculus OX=10090 GN=Thnsl1 PE=1 SV=1 - [THNS1_MOUSE]	9.64	6	6	6	747	83.0473	7.1958	1.1429	6	7.15007	1.07779	6	19.309	1.04685	6	25.3569	0.87503	6	12.0541	0.93867	6	6.4055	0.900247	6	9.46052	Quantified
Q8VDP3	[F-actin]-monooxygenase MICAL1	Mical1	FUNCTION: Monooxygenase that promotes depolymerization of F-actin by mediating oxidation of specific methionine residues on actin to form methionine-sulfoxide, resulting in actin filament disassembly and preventing repolymerization. In the absence of actin, it also functions as a NADPH oxidase producing H(2)O(2) (By similarity). Acts as a cytoskeletal regulator that connects NEDD9 to intermediate…	[F-actin]-monooxygenase MICAL1 OS=Mus musculus OX=10090 GN=Mical1 PE=1 SV=1 - [MICA1_MOUSE]	2.39	2	2	2	1048	116.711	6.04932	1.14282	2	3.1644	1.06722	2	8.21907	0.652667	1		1.04533	2	3.4584	0.896065	2	1.38026	0.922456	2	8.90521	Quantified
Q8R5K2	Ubiquitin carboxyl-terminal hydrolase 33	Usp33	FUNCTION: Deubiquitinating enzyme involved in various processes such as centrosome duplication, cellular migration and beta-2 adrenergic receptor/ADRB2 recycling. Involved in regulation of centrosome duplication by mediating deubiquitination of CCP110 in S and G2/M phase, leading to stabilize CCP110 during the period which centrioles duplicate and elongate. Involved in cell migration via its inte…	Ubiquitin carboxyl-terminal hydrolase 33 OS=Mus musculus OX=10090 GN=Usp33 PE=1 SV=2 - [UBP33_MOUSE]	1.65	2	2	2	909	102.662	5.73193	1.14281	2	1.08071	1.04612	2	2.81677	1.57197	2	8.34729	0.876998	2	3.17363	0.940747	2	6.16229	0.952612	2	4.41708	Quantified
O55186	CD59A glycoprotein	Cd59a	FUNCTION: Potent inhibitor of the complement membrane attack complex (MAC) action. Acts by binding to the C8 and/or C9 complements of the assembling MAC, thereby preventing incorporation of the multiple copies of C9 required for complete formation of the osmolytic pore (By similarity). {ECO:0000250}.	CD59A glycoprotein OS=Mus musculus OX=10090 GN=Cd59a PE=2 SV=1 - [CD59A_MOUSE]	13.82	1	1	1	123	13.6386	7.47412	1.1427	1		1.23371	1		0.925922	1		0.759101	1		0.797304	1		1.04289	1		Quantified
Q8VE47	Ubiquitin-like modifier-activating enzyme 5	Uba5	FUNCTION: E1-like enzyme which activates UFM1 and SUMO2. {ECO:0000269|PubMed:20018847}.	Ubiquitin-like modifier-activating enzyme 5 OS=Mus musculus OX=10090 GN=Uba5 PE=1 SV=2 - [UBA5_MOUSE]	16.87	6	6	11	403	44.761	4.95752	1.14258	11	11.7284	0.995656	11	12.1816	1.06688	7	8.1394	1.03687	11	10.5974	0.864376	11	15.6123	0.948165	11	14.6655	Quantified
Q9CX13	Protein cornichon homolog 4	Cnih4	FUNCTION: Involved in G protein-coupled receptors (GPCRs) trafficking from the endoplasmic reticulum to the cell surface; it promotes the exit of GPCRs from the early secretory pathway, likely through interaction with the COPII machinery. {ECO:0000250|UniProtKB:Q9P003}.	Protein cornichon homolog 4 OS=Mus musculus OX=10090 GN=Cnih4 PE=2 SV=1 - [CNIH4_MOUSE]	14.39	1	1	1	139	16.0782	6.49365	1.14252	1		1.40537	1		1.36881	1		0.669754	1		0.795075	1		0.917099	1		Quantified
P70297	Signal transducing adapter molecule 1	Stam	FUNCTION: Involved in intracellular signal transduction mediated by cytokines and growth factors. Upon IL-2 and GM-CSL stimulation, it plays a role in signaling leading to DNA synthesis and MYC induction. May also play a role in T-cell development. Involved in down-regulation of receptor tyrosine kinase via multivesicular body (MVBs) when complexed with HGS (ESCRT-0 complex). The ESCRT-0 complex …	Signal transducing adapter molecule 1 OS=Mus musculus OX=10090 GN=Stam PE=1 SV=3 - [STAM1_MOUSE]	15.15	5	6	7	548	59.7335	4.84326	1.14251	6	13.2635	1.03975	6	6.16821	1.11081	5	19.8806	0.98415	6	3.44783	0.926478	6	14.1537	0.925819	6	3.3621	Quantified
P63082	V-type proton ATPase 16 kDa proteolipid subunit	Atp6v0c	FUNCTION: Proton-conducting pore forming subunit of the membrane integral V0 complex of vacuolar ATPase. V-ATPase is responsible for acidifying a variety of intracellular compartments in eukaryotic cells.	V-type proton ATPase 16 kDa proteolipid subunit OS=Mus musculus OX=10090 GN=Atp6v0c PE=1 SV=1 - [VATL_MOUSE]	16.13	2	2	21	155	15.7975	9.12939	1.14234	20	15.0219	1.29455	20	18.3814	1.54471	19	19.8599	0.731166	20	26.6265	0.959171	20	8.67747	0.834979	20	14.8248	Quantified
Q8VCB2	Mediator of RNA polymerase II transcription subunit 25	Med25	FUNCTION: Component of the Mediator complex, a coactivator involved in the regulated transcription of nearly all RNA polymerase II-dependent genes. Mediator functions as a bridge to convey information from gene-specific regulatory proteins to the basal RNA polymerase II transcription machinery. Mediator is recruited to promoters by direct interactions with regulatory proteins and serves as a scaf…	Mediator of RNA polymerase II transcription subunit 25 OS=Mus musculus OX=10090 GN=Med25 PE=1 SV=1 - [MED25_MOUSE]	2.42	1	1	1	745	78.0635	8.33838	1.14221	1		1.19574	1		0.963616	1		0.937261	1		0.901162	1		0.854307	1		Quantified
Q80U95	Ubiquitin-protein ligase E3C	Ube3c	FUNCTION: E3 ubiquitin-protein ligase that accepts ubiquitin from the E2 ubiquitin-conjugating enzyme UBE2D1 in the form of a thioester and then directly transfers the ubiquitin to targeted substrates. Can assemble unanchored poly-ubiquitin chains in either 'Lys-29'- or 'Lys-48'-linked polyubiquitin chains. Has preference for 'Lys-48' linkages. It can target itself for ubiquitination in vitro and…	Ubiquitin-protein ligase E3C OS=Mus musculus OX=10090 GN=Ube3c PE=1 SV=2 - [UBE3C_MOUSE]	6.56	6	6	7	1083	123.896	6.39209	1.14203	7	20.6645	1.01981	7	21.1323	1.27083	5	37.849	0.987345	7	32.2464	0.953682	7	13.4219	0.969321	7	19.5037	Quantified
P98200	Phospholipid-transporting ATPase IB	Atp8a2	FUNCTION: Catalytic component of a P4-ATPase flippase complex which catalyzes the hydrolysis of ATP coupled to the transport of aminophospholipids from the outer to the inner leaflet of various membranes and ensures the maintenance of asymmetric distribution of phospholipids. Phospholipid translocation seems also to be implicated in vesicle formation and in uptake of lipid signaling molecules. Re…	Phospholipid-transporting ATPase IB OS=Mus musculus OX=10090 GN=Atp8a2 PE=1 SV=1 - [AT8A2_MOUSE]	5.49	4	7	9	1148	129.333	7.32764	1.14198	5	22.7218	0.95443	5	4.82596	0.70158	3	8.42348	0.99618	5	17.1337	0.934655	5	11.6486	0.949414	5	2.27487	Quantified
Q8CBY8	Dynactin subunit 4	Dctn4	FUNCTION: Could have a dual role in dynein targeting and in ACTR1A/Arp1 subunit of dynactin pointed-end capping. Could be involved in ACTR1A pointed-end binding and in additional roles in linking dynein and dynactin to the cortical cytoskeleton.	Dynactin subunit 4 OS=Mus musculus OX=10090 GN=Dctn4 PE=1 SV=1 - [DCTN4_MOUSE]	16.27	7	7	12	467	53.0231	7.72314	1.14176	8	16.4926	1.14309	8	13.67	1.1621	7	26.6037	0.88423	8	13.9698	0.907091	8	12.622	0.878605	8	13.8926	Quantified
Q9QZ08	N-acetyl-D-glucosamine kinase	Nagk	FUNCTION: Converts endogenous N-acetylglucosamine (GlcNAc), a major component of complex carbohydrates, from lysosomal degradation or nutritional sources into GlcNAc 6-phosphate. Involved in the N-glycolylneuraminic acid (Neu5Gc) degradation pathway. Also has ManNAc kinase activity. {ECO:0000269|PubMed:10824116}.	N-acetyl-D-glucosamine kinase OS=Mus musculus OX=10090 GN=Nagk PE=1 SV=3 - [NAGK_MOUSE]	15.45	5	5	7	343	37.2448	5.73193	1.14168	4	11.6226	1.00843	4	10.8251	0.791744	3	36.1103	0.999483	4	20.3554	0.967995	4	5.09226	0.915443	4	9.08194	Quantified
Q8VCD5	Mediator of RNA polymerase II transcription subunit 17	Med17	FUNCTION: Component of the Mediator complex, a coactivator involved in the regulated transcription of nearly all RNA polymerase II-dependent genes. Mediator functions as a bridge to convey information from gene-specific regulatory proteins to the basal RNA polymerase II transcription machinery. Mediator is recruited to promoters by direct interactions with regulatory proteins and serves as a scaf…	Mediator of RNA polymerase II transcription subunit 17 OS=Mus musculus OX=10090 GN=Med17 PE=1 SV=1 - [MED17_MOUSE]	1.08	1	1	1	649	72.4164	7.29834	1.14157	1		1.15923	1		0.845549	1		0.875358	1		0.970345	1		0.886993	1		Quantified
P56873	Sjoegren syndrome/scleroderma autoantigen 1 homolog	Sssca1	FUNCTION: Might play a role in mitosis. Could be a centromere-associated protein. Antigenic molecule. May induce anti-centromere antibodies. {ECO:0000250|UniProtKB:O60232}.	Sjoegren syndrome/scleroderma autoantigen 1 homolog OS=Mus musculus OX=10090 GN=Sssca1 PE=1 SV=1 - [SSA27_MOUSE]	5.03	1	1	2	199	21.3226	5.12256	1.1413	2	17.2807	1.1036	2	11.3673	0.706663	2	37.8112	0.990211	2	3.05194	0.926545	2	17.2798	0.880614	2	12.213	Quantified
Q8R3F5	Malonyl-CoA-acyl carrier protein transacylase, mitochondrial	Mcat	FUNCTION: Catalyzes the transfer of a malonyl moiety from malonyl-CoA to the free thiol group of the phosphopantetheine arm of the mitochondrial ACP protein (NDUFAB1). This suggests the existence of the biosynthesis of fatty acids in mitochondria. {ECO:0000250|UniProtKB:Q8IVS2}.	Malonyl-CoA-acyl carrier protein transacylase, mitochondrial OS=Mus musculus OX=10090 GN=Mcat PE=1 SV=3 - [FABD_MOUSE]	6.82	2	2	3	381	41.9011	8.104	1.14118	3	26.6009	1.16723	3	14.8158	0.992676	2	17.4862	0.812749	3	11.0705	0.958614	3	17.8471	0.878309	3	13.5514	Quantified
Q69ZK6	Probable JmjC domain-containing histone demethylation protein 2C	Jmjd1c	FUNCTION: Probable histone demethylase that specifically demethylates 'Lys-9' of histone H3, thereby playing a central role in histone code. Demethylation of Lys residue generates formaldehyde and succinate. May be involved in hormone-dependent transcriptional activation, by participating in recruitment to androgen-receptor target genes (By similarity). {ECO:0000250}.	Probable JmjC domain-containing histone demethylation protein 2C OS=Mus musculus OX=10090 GN=Jmjd1c PE=1 SV=3 - [JHD2C_MOUSE]	1.28	3	3	3	2350	260.479	8.07471	1.14099	3	1.84671	1.18028	3	0.175788	1.34271	3	7.04209	0.920883	3	6.09064	0.937805	3	0.400956	0.891443	3	0.729209	Quantified
Q8R5H6	Wiskott-Aldrich syndrome protein family member 1	Wasf1	FUNCTION: Downstream effector molecule involved in the transmission of signals from tyrosine kinase receptors and small GTPases to the actin cytoskeleton. Promotes formation of actin filaments. Part of the WAVE complex that regulates lamellipodia formation. The WAVE complex regulates actin filament reorganization via its interaction with the Arp2/3 complex (By similarity). As component of the WAV…	Wiskott-Aldrich syndrome protein family member 1 OS=Mus musculus OX=10090 GN=Wasf1 PE=1 SV=2 - [WASF1_MOUSE]	17.71	6	8	10	559	61.4708	6.3667	1.14094	8	21.6953	1.05203	8	18.3147	0.778371	6	20.0259	1.00049	8	16.2925	0.959968	8	14.4385	0.886986	8	27.0225	Quantified
Q8BR92	Paralemmin-2	Palm2		Paralemmin-2 OS=Mus musculus OX=10090 GN=Palm2 PE=1 SV=1 - [PALM2_MOUSE]	16.76	5	6	11	376	42.0693	5.14795	1.14093	6	15.9665	0.985954	6	5.87783	1.12465	6	15.3795	0.961499	6	10.0395	0.950336	6	10.2096	0.969774	6	6.42951	Quantified
Q9R1J0	Sterol-4-alpha-carboxylate 3-dehydrogenase, decarboxylating	Nsdhl	FUNCTION: Involved in the sequential removal of two C-4 methyl groups in post-squalene cholesterol biosynthesis. {ECO:0000250}.	Sterol-4-alpha-carboxylate 3-dehydrogenase, decarboxylating OS=Mus musculus OX=10090 GN=Nsdhl PE=1 SV=1 - [NSDHL_MOUSE]	12.43	4	4	5	362	40.66	7.85498	1.14086	5	17.8105	1.10017	5	12.3084	1.32843	4	21.8612	0.838358	5	11.7542	0.982269	5	14.3661	0.928089	5	16.0661	Quantified
P51612	DNA repair protein complementing XP-C cells homolog	Xpc	FUNCTION: Involved in global genome nucleotide excision repair (GG-NER) by acting as damage sensing and DNA-binding factor component of the XPC complex. Has only a low DNA repair activity by itself which is stimulated by RAD23B and RAD23A. Has a preference to bind DNA containing a short single-stranded segment but not to damaged oligonucleotides. This feature is proposed to be related to a dynami…	DNA repair protein complementing XP-C cells homolog OS=Mus musculus OX=10090 GN=Xpc PE=1 SV=2 - [XPC_MOUSE]	1.08	1	1	1	930	104.457	8.80713	1.14086	1		1.18462	1		1.37263	1		0.827558	1		0.965179	1		0.861106	1		Quantified
Q9JIK9	28S ribosomal protein S34, mitochondrial	Mrps34	FUNCTION: Required for mitochondrial translation, plays a role in maintaining the stability of the small ribosomal subunit and the 12S rRNA that are required for mitoribosome formation. {ECO:0000269|PubMed:25816300}.	28S ribosomal protein S34, mitochondrial OS=Mus musculus OX=10090 GN=Mrps34 PE=1 SV=1 - [RT34_MOUSE]	12.39	2	2	3	218	25.8107	10.4331	1.14082	3	3.31362	1.03431	3	1.27838	0.846032	2	19.161	0.987838	3	0.551866	0.914771	3	4.8703	0.966378	3	0.470811	Quantified
Q9DCF9	Translocon-associated protein subunit gamma	Ssr3	FUNCTION: TRAP proteins are part of a complex whose function is to bind calcium to the ER membrane and thereby regulate the retention of ER resident proteins. {ECO:0000250}.	Translocon-associated protein subunit gamma OS=Mus musculus OX=10090 GN=Ssr3 PE=1 SV=1 - [SSRG_MOUSE]	7.57	1	1	2	185	21.0512	9.61279	1.14045	2	2.63815	1.02902	2	0.162144	0.702887	2	13.8354	0.868756	2	6.7811	0.937439	2	7.68821	1.0504	2	0.337264	Quantified
Q9CPV3	39S ribosomal protein L42, mitochondrial	Mrpl42		39S ribosomal protein L42, mitochondrial OS=Mus musculus OX=10090 GN=Mrpl42 PE=1 SV=1 - [RM42_MOUSE]	4.23	1	1	1	142	16.4824	9.18799	1.14029	1		1.09305	1		1.14089	1		0.884048	1		1.00471	1		0.889683	1		Quantified
E9Q9R9	Disks large homolog 5	Dlg5	FUNCTION: Acts as a regulator of the Hippo signaling pathway. Negatively regulates the Hippo signaling pathway by mediating the interaction of MARK3 with STK3/4, bringing them together to promote MARK3-dependent hyperphosphorylation and inactivation of STK3 kinase activity toward LATS1 (PubMed:28087714). Positively regulates the Hippo signaling by mediating the interaction of SCRIB with STK4/MST1…	Disks large homolog 5 OS=Mus musculus OX=10090 GN=Dlg5 PE=1 SV=1 - [DLG5_MOUSE]	0.47	1	1	1	1921	214.253	7.40088	1.14027	1		1.1658	1		0.823515	1		0.872297	1		0.842686	1		0.992996	1		Quantified
A2APX8	Sodium channel protein type 1 subunit alpha	Scn1a	FUNCTION: Mediates the voltage-dependent sodium ion permeability of excitable membranes (PubMed:16921370, PubMed:17928448, PubMed:27281198). Assuming opened or closed conformations in response to the voltage difference across the membrane, the protein forms a sodium-selective channel through which Na(+) ions may pass in accordance with their electrochemical gradient. Plays a key role in brain, pr…	Sodium channel protein type 1 subunit alpha OS=Mus musculus OX=10090 GN=Scn1a PE=1 SV=1 - [SCN1A_MOUSE]	4.48	4	12	21	2009	228.651	5.87158	1.13984	6	7.64842	0.999865	6	9.26853	0.88336	4	22.9494	0.972038	6	15.0389	0.992591	6	4.65118	0.943722	6	3.02719	Quantified
P57722	Poly(rC)-binding protein 3	Pcbp3	FUNCTION: Single-stranded nucleic acid binding protein that binds preferentially to oligo dC. {ECO:0000250}.	Poly(rC)-binding protein 3 OS=Mus musculus OX=10090 GN=Pcbp3 PE=1 SV=3 - [PCBP3_MOUSE]	32.08	3	10	33	371	39.2693	7.51807	1.13977	7	12.1538	1.14602	7	17.6957	1.10136	5	18.8167	0.942913	7	9.71382	0.892161	7	4.60624	0.831453	7	11.2394	Quantified
Q8K221	Arfaptin-2	Arfip2	FUNCTION: Plays a role in constitutive metalloproteinase (MMP) secretion from the trans Golgi network. May have important functions during vesicle biogenesis at certain cargo subdomains, which could be predominantly utilized by secreted MMPs, such as MMP7 and MMP2. Participates also in autophagy by regulating the starvation-depdendent trafficking of ATG9A vesicles which deliver the PI4-kinase to …	Arfaptin-2 OS=Mus musculus OX=10090 GN=Arfip2 PE=1 SV=2 - [ARFP2_MOUSE]	17.89	5	5	6	341	37.7493	5.87158	1.1396	6	5.36386	1.03349	6	1.71059	1.22223	5	28.7285	0.923014	6	13.0859	0.967048	6	5.63944	0.977179	6	3.61442	Quantified
Q9D2G2	Dihydrolipoyllysine-residue succinyltransferase component of 2-oxoglutarate dehydrogenase complex, mitochondrial	Dlst	FUNCTION: Dihydrolipoamide succinyltransferase (E2) component of the 2-oxoglutarate dehydrogenase complex (By similarity). The 2-oxoglutarate dehydrogenase complex catalyzes the overall conversion of 2-oxoglutarate to succinyl-CoA and CO(2) (By similarity). The 2-oxoglutarate dehydrogenase complex is mainly active in the mitochondrion. A fraction of the 2-oxoglutarate dehydrogenase complex also l…	Dihydrolipoyllysine-residue succinyltransferase component of 2-oxoglutarate dehydrogenase complex, mitochondrial OS=Mus musculus OX=10090 GN=Dlst PE=1 SV=1 - [ODO2_MOUSE]	33.92	13	13	34	454	48.9635	8.95361	1.13951	34	16.9592	1.08724	34	10.2678	1.01292	27	16.9536	0.976784	34	16.4995	0.965248	34	12.6097	0.939674	34	14.3362	Quantified
Q80ZK9	WD and tetratricopeptide repeats protein 1	Wdtc1	FUNCTION: May function as a substrate receptor for CUL4-DDB1 E3 ubiquitin-protein ligase complex. {ECO:0000250}.	WD and tetratricopeptide repeats protein 1 OS=Mus musculus OX=10090 GN=Wdtc1 PE=1 SV=1 - [WDTC1_MOUSE]	2.22	1	2	2	677	75.6844	7.15186	1.13919	1		1.10688	1		1.28891	1		0.950455	1		0.91238	1		0.892967	1		Quantified
P70207	Plexin-A2	Plxna2	FUNCTION: Coreceptor for SEMA3A and SEMA6A. Necessary for signaling by SEMA6A and class 3 semaphorins and subsequent remodeling of the cytoskeleton. Plays a role in axon guidance, invasive growth and cell migration. Class 3 semaphorins bind to a complex composed of a neuropilin and a plexin. The plexin modulates the affinity of the complex for specific semaphorins, and its cytoplasmic domain is r…	Plexin-A2 OS=Mus musculus OX=10090 GN=Plxna2 PE=1 SV=2 - [PLXA2_MOUSE]	3.48	3	7	9	1894	211.399	6.53662	1.13912	3	21.3606	1.18008	3	23.7732	1.04451	3	26.6703	0.93718	3	6.96177	0.869208	3	25.54	0.874987	3	20.9366	Quantified
Q8R1N4	NudC domain-containing protein 3	Nudcd3		NudC domain-containing protein 3 OS=Mus musculus OX=10090 GN=Nudcd3 PE=1 SV=3 - [NUDC3_MOUSE]	6.89	2	2	3	363	40.8647	5.26221	1.13905	3	4.94967	0.961028	3	2.23194	0.778063	2	41.6993	1.22208	3	2.9052	0.86012	3	10.5531	0.946622	3	3.39194	Quantified
Q3TCJ1	BRISC complex subunit Abraxas 2	Abraxas2	FUNCTION: Component of the BRISC complex, a multiprotein complex that specifically cleaves 'Lys-63'-linked polyubiquitin, leaving the last ubiquitin chain attached to its substrates. May act as a central scaffold protein that assembles the various components of the BRISC complex and retains them in the cytoplasm (By similarity). Plays a role in regulating the onset of apoptosis via its role in mo…	BRISC complex subunit Abraxas 2 OS=Mus musculus OX=10090 GN=Abraxas2 PE=1 SV=1 - [ABRX2_MOUSE]	12.05	4	4	4	415	46.9139	6.17627	1.13897	4	25.5616	1.11034	4	17.2773	1.13761	4	8.90285	0.897373	4	10.8648	0.892606	4	22.5814	0.954357	4	16.1447	Quantified
Q0VBD0	Integrin beta-8	Itgb8	FUNCTION: Integrin alpha-V:beta-8 (ITGAV:ITGB8) is a receptor for fibronectin (By similarity). It recognizes the sequence R-G-D in its ligands (By similarity). Integrin alpha-V:beta-6 (ITGAV:ITGB6) mediates R-G-D-dependent release of transforming growth factor beta-1 (TGF-beta-1) from regulatory Latency-associated peptide (LAP), thereby playing a key role in TGF-beta-1 activation on the surface o…	Integrin beta-8 OS=Mus musculus OX=10090 GN=Itgb8 PE=1 SV=1 - [ITB8_MOUSE]	12.13	9	10	13	767	84.463	7.09326	1.13895	10	20.7329	1.11483	10	10.2313	1.10758	10	19.8314	0.863524	10	8.20756	0.931294	10	19.168	0.882476	10	8.0811	Quantified
Q91VU0	Protein FAM3C	Fam3c	FUNCTION: May be involved in retinal laminar formation. Promotes epithelial to mesenchymal transition. {ECO:0000269|PubMed:16959614, ECO:0000269|PubMed:19015638, ECO:0000269|PubMed:20059962}.	Protein FAM3C OS=Mus musculus OX=10090 GN=Fam3c PE=1 SV=1 - [FAM3C_MOUSE]	3.96	1	1	1	227	24.7367	8.29443	1.13865	1		1.16608	1		1.13162	1		0.872844	1		0.908377	1		0.913414	1		Quantified
Q8BN59	La-related protein 6	Larp6	FUNCTION: Regulates the coordinated translation of type I collagen alpha-1 and alpha-2 mRNAs, CO1A1 and CO1A2. Stabilizes mRNAs through high-affinity binding of a stem-loop structure in their 5' UTR. This regulation requires VIM and MYH10 filaments, and the helicase DHX9 (By similarity). {ECO:0000250}.	La-related protein 6 OS=Mus musculus OX=10090 GN=Larp6 PE=1 SV=1 - [LARP6_MOUSE]	2.03	1	1	1	492	54.8388	7.89893	1.13855	1		1.07623	1		1.36789	1		0.868134	1		0.982283	1		0.9188	1		Quantified
Q8C0S1	DIS3-like exonuclease 1	Dis3l	FUNCTION: Putative cytoplasm-specific catalytic component of the RNA exosome complex which has 3'->5' exoribonuclease activity and participates in a multitude of cellular RNA processing and degradation events. In the cytoplasm, the RNA exosome complex is involved in general mRNA turnover and specifically degrades inherently unstable mRNAs containing AU-rich elements (AREs) within their 3' untrans…	DIS3-like exonuclease 1 OS=Mus musculus OX=10090 GN=Dis3l PE=1 SV=2 - [DI3L1_MOUSE]	0.85	1	1	1	1053	120.208	6.81494	1.1385	1		0.974778	1		1.26626	1		0.805394	1		1.01534	1		1.04051	1		Quantified
Q8BNJ6	Neuropilin and tolloid-like protein 2	Neto2	FUNCTION: Accessory subunit of neuronal kainate-sensitive glutamate receptors, GRIK2 and GRIK3. Increases kainate-receptor channel activity, slowing the decay kinetics of the receptors, without affecting their expression at the cell surface, and increasing the open probability of the receptor channels. Modulates the agonist sensitivity of kainate receptors. Slows the decay of kainate receptor-med…	Neuropilin and tolloid-like protein 2 OS=Mus musculus OX=10090 GN=Neto2 PE=1 SV=1 - [NETO2_MOUSE]	2.48	1	1	1	525	59.3295	6.771	1.13849	1		0.970466	1		0.836283	1		1.04623	1		0.897575	1		0.997174	1		Quantified
Q8VBY2	Calcium/calmodulin-dependent protein kinase kinase 1	Camkk1	FUNCTION: Calcium/calmodulin-dependent protein kinase that belongs to a proposed calcium-triggered signaling cascade involved in a number of cellular processes. Phosphorylates CAMK1, CAMK1D, CAMK1G and CAMK4. Involved in regulating cell apoptosis. Promotes cell survival by phosphorylating AKT1/PKB that inhibits pro-apoptotic BAD/Bcl2-antagonist of cell death. {ECO:0000269|PubMed:12637513}.	Calcium/calmodulin-dependent protein kinase kinase 1 OS=Mus musculus OX=10090 GN=Camkk1 PE=1 SV=1 - [KKCC1_MOUSE]	3.56	2	2	3	505	55.8025	5.98584	1.13837	3	21.7644	1.02889	3	15.5685	1.176	3	23.014	0.878038	3	7.04414	1.01914	3	1.26385	0.946627	3	10.5305	Quantified
P70279	Surfeit locus protein 6	Surf6	FUNCTION: Binds to both DNA and RNA in vitro, with a stronger binding capacity for RNA. May represent a nucleolar constitutive protein involved in ribosomal biosynthesis or assembly. {ECO:0000269|PubMed:9548374}.	Surfeit locus protein 6 OS=Mus musculus OX=10090 GN=Surf6 PE=1 SV=1 - [SURF6_MOUSE]	7.61	3	3	3	355	41.2095	10.521	1.13834	3	8.34815	0.945495	3	14.6535	0.660625	2	5.88338	1.04483	3	7.02048	0.944093	3	5.90065	0.991796	3	1.97801	Quantified
Q99K46	Ubiquitin carboxyl-terminal hydrolase 11	Usp11	FUNCTION: Protease that can remove conjugated ubiquitin from target proteins and polyubiquitin chains. Inhibits the degradation of target proteins by the proteasome. Cleaves preferentially 'Lys-6' and 'Lys-63'-linked ubiquitin chains. Has lower activity with 'Lys-11' and 'Lys-33'-linked ubiquitin chains, and extremely low activity with 'Lys-27', 'Lys-29' and 'Lys-48'-linked ubiquitin chains (in v…	Ubiquitin carboxyl-terminal hydrolase 11 OS=Mus musculus OX=10090 GN=Usp11 PE=1 SV=4 - [UBP11_MOUSE]	3.8	3	3	3	921	105.318	4.95752	1.13827	3	25.2165	1.06291	3	4.81548	1.25018	2	6.45753	0.935968	3	16.5107	0.850623	3	16.1823	0.867062	3	19.788	Quantified
Q80Y14	Glutaredoxin-related protein 5, mitochondrial	Glrx5	FUNCTION: Monothiol glutaredoxin involved in the biogenesis of iron-sulfur clusters (By similarity). Involved in protein lipoylation, acting in the pathway that provides an iron-sulfur cluster to lipoate synthase (By similarity). Required for normal iron homeostasis (By similarity). Required for normal regulation of hemoglobin synthesis by the iron-sulfur protein ACO1 (By similarity). May protect…	Glutaredoxin-related protein 5, mitochondrial OS=Mus musculus OX=10090 GN=Glrx5 PE=1 SV=2 - [GLRX5_MOUSE]	33.55	4	4	7	152	16.2824	6.55127	1.13818	7	7.49922	0.992916	7	6.57029	0.867573	5	39.1894	1.01779	7	20.7897	0.962089	7	9.77555	0.949057	7	10.0619	Quantified
Q9Z2E1	Methyl-CpG-binding domain protein 2	Mbd2	FUNCTION: Binds CpG islands in promoters where the DNA is methylated at position 5 of cytosine within CpG dinucleotides. Binds hemimethylated DNA as well. Recruits histone deacetylases and DNA methyltransferases. Acts as transcriptional repressor and plays a role in gene silencing. Functions as a scaffold protein, targeting GATAD2A and GATAD2B to chromatin to promote repression (By similarity). M…	Methyl-CpG-binding domain protein 2 OS=Mus musculus OX=10090 GN=Mbd2 PE=2 SV=2 - [MBD2_MOUSE]	11.35	3	5	5	414	43.474	10.0376	1.13816	3	6.4251	1.15272	3	6.25984	1.36582	3	6.35639	0.852069	3	21.4288	0.866022	3	3.92375	0.915795	3	2.0859	Quantified
Q3U2V3	8-oxo-dGDP phosphatase NUDT18	Nudt18	FUNCTION: Mediates the hydrolysis of oxidized nucleoside diphosphate derivatives. Hydrolyzes 8-oxo-7,8-dihydroguanine (8-oxo-Gua)-containing deoxyribo- and ribonucleoside diphosphates to the monophosphates. Hydrolyzes 8-oxo-dGDP and 8-oxo-GDP with the same efficiencies. Hydrolyzes also 8-OH-dADP and 2-OH-dADP. Exhibited no or minimal hydrolysis activity against 8-oxo-dGTP, 8-oxo-GTP, dGTP, GTP, d…	8-oxo-dGDP phosphatase NUDT18 OS=Mus musculus OX=10090 GN=Nudt18 PE=1 SV=1 - [NUD18_MOUSE]	7.43	2	2	3	323	35.6708	6.62451	1.13813	3	21.2991	1.02343	3	24.6049	0.639792	3	23.9709	1.0242	3	22.8368	0.91795	3	9.47694	0.96423	3	8.06825	Quantified
Q8BMF3	NADP-dependent malic enzyme, mitochondrial	Me3		NADP-dependent malic enzyme, mitochondrial OS=Mus musculus OX=10090 GN=Me3 PE=1 SV=2 - [MAON_MOUSE]	21.85	12	13	19	604	67.0556	7.82568	1.13805	18	33.4168	1.03363	18	14.2792	1.26306	15	43.3886	0.994255	18	24.1928	0.937701	18	13.4396	0.935458	18	14.4239	Quantified
Q8BW75	Amine oxidase [flavin-containing] B	Maob	FUNCTION: Catalyzes the oxidative deamination of biogenic and xenobiotic amines and has important functions in the metabolism of neuroactive and vasoactive amines in the central nervous system and peripheral tissues. MAOB preferentially degrades benzylamine and phenylethylamine (By similarity). {ECO:0000250}.	Amine oxidase [flavin-containing] B OS=Mus musculus OX=10090 GN=Maob PE=1 SV=4 - [AOFB_MOUSE]	25	9	12	27	520	58.5204	8.29443	1.13795	15	10.8961	1.09565	15	8.5891	1.16808	13	33.8882	0.909066	15	9.68463	0.978598	15	8.49146	0.896262	15	11.6688	Quantified
Q8K0C4	Lanosterol 14-alpha demethylase	Cyp51a1	FUNCTION: A cytochrome P450 monooxygenase involved in sterol biosynthesis. Catalyzes 14-alpha demethylation of lanosterol and 24,25-dihydrolanosterol likely through sequential oxidative conversion of 14-alpha methyl group to hydroxymethyl, then to carboxylaldehyde, followed by the formation of the delta 14,15 double bond in the sterol core and concomitant release of formic acid. Mechanistically, …	Lanosterol 14-alpha demethylase OS=Mus musculus OX=10090 GN=Cyp51a1 PE=1 SV=1 - [CP51A_MOUSE]	6.56	3	3	4	503	56.7394	8.41162	1.13776	4	10.8107	1.1814	4	8.00016	1.18944	4	4.06062	0.807239	4	10.8075	0.939851	4	7.11123	0.894699	4	3.47547	Quantified
Q9DCL8	Protein phosphatase inhibitor 2	Ppp1r2	FUNCTION: Inhibitor of protein-phosphatase 1. {ECO:0000250}.	Protein phosphatase inhibitor 2 OS=Mus musculus OX=10090 GN=Ppp1r2 PE=1 SV=3 - [IPP2_MOUSE]	10.68	4	4	4	206	23.105	4.83057	1.13762	4	23.9536	1.09062	4	8.43412	1.39945	4	33.4197	0.839195	4	15.2371	0.963891	4	16.5659	0.933142	4	13.5388	Quantified
O55028	[3-methyl-2-oxobutanoate dehydrogenase [lipoamide]] kinase, mitochondrial	Bckdk	FUNCTION: Catalyzes the phosphorylation and inactivation of the branched-chain alpha-ketoacid dehydrogenase complex, the key regulatory enzyme of the valine, leucine and isoleucine catabolic pathways. Key enzyme that regulate the activity state of the BCKD complex. {ECO:0000250|UniProtKB:O14874}.	[3-methyl-2-oxobutanoate dehydrogenase [lipoamide]] kinase, mitochondrial OS=Mus musculus OX=10090 GN=Bckdk PE=1 SV=1 - [BCKD_MOUSE]	6.31	2	3	3	412	46.5582	8.90967	1.13756	2	28.1059	1.16772	2	17.5005	1.10745	2	44.6213	0.82588	2	25.4325	0.928105	2	25.373	0.879903	2	16.8807	Quantified
Q68FF0	Uncharacterized protein KIAA1841	Kiaa1841		Uncharacterized protein KIAA1841 OS=Mus musculus OX=10090 GN=Kiaa1841 PE=1 SV=2 - [K1841_MOUSE]	1.11	1	1	1	718	81.9436	6.62451	1.13755	1		1.10209	1		0.928085	1		0.851022	1		1.04045	1		0.896136	1		Quantified
Q7TQD2	Tubulin polymerization-promoting protein	Tppp	FUNCTION: Regulator of microtubule dynamics that plays a key role in myelination by promoting elongation of the myelin sheath (PubMed:31522887). Acts as a microtubule nucleation factor in oligodendrocytes: specifically localizes to the postsynaptic Golgi apparatus region, also named Golgi outpost, and promotes microtubule nucleation, an important step for elongation of the myelin sheath (PubMed:3…	Tubulin polymerization-promoting protein OS=Mus musculus OX=10090 GN=Tppp PE=1 SV=1 - [TPPP_MOUSE]	60.09	12	13	35	218	23.5601	9.42236	1.13752	33	15.1277	1.0013	33	13.3667	0.871499	23	24.5515	0.995819	33	30.3984	0.933457	33	13.2199	0.945118	33	8.29048	Quantified
P31648	Sodium- and chloride-dependent GABA transporter 1	Slc6a1	FUNCTION: Terminates the action of GABA by its high affinity sodium-dependent reuptake into presynaptic terminals.	Sodium- and chloride-dependent GABA transporter 1 OS=Mus musculus OX=10090 GN=Slc6a1 PE=1 SV=2 - [SC6A1_MOUSE]	12.19	6	6	18	599	66.9571	7.95752	1.13751	18	19.7224	1.05348	18	17.3011	1.13879	17	40.3545	0.911635	18	13.7992	1.05218	18	18.2396	0.878715	18	13.4146	Quantified
O88456	Calpain small subunit 1	Capns1	FUNCTION: Regulatory subunit of the calcium-regulated non-lysosomal thiol-protease which catalyzes limited proteolysis of substrates involved in cytoskeletal remodeling and signal transduction.	Calpain small subunit 1 OS=Mus musculus OX=10090 GN=Capns1 PE=1 SV=1 - [CPNS1_MOUSE]	18.96	4	4	4	269	28.4449	5.63037	1.13747	4	21.0481	1.09041	4	10.633	0.911465	3	17.918	0.867896	4	16.8198	0.897778	4	24.4037	0.934359	4	16.5822	Quantified
Q9JJ59	ATP-binding cassette sub-family B member 9	Abcb9	FUNCTION: ATP-dependent low-affinity peptide transporter which translocates a broad spectrum of peptides from the cytosol to the lysosomal lumen. Displays a broad peptide length specificity from 6-mer up to at least 59-mer peptides with an optimum of 23-mers. Favors positively charged, aromatic or hydrophobic residues in the N- and C-terminal positions whereas negatively charged residues as well …	ATP-binding cassette sub-family B member 9 OS=Mus musculus OX=10090 GN=Abcb9 PE=2 SV=1 - [ABCB9_MOUSE]	8.14	4	6	7	762	83.9098	7.62061	1.13743	5	9.45223	1.14139	5	1.54093	1.26783	4	14.2427	0.912492	5	20.9034	0.881547	5	17.89	0.909141	5	8.99193	Quantified
Q8VDP2	UPF0428 protein CXorf56 homolog			UPF0428 protein CXorf56 homolog OS=Mus musculus OX=10090 PE=1 SV=1 - [CX056_MOUSE]	14.41	3	3	3	222	25.578	8.73389	1.13728	3	10.9407	1.11029	3	12.4442	0.874678	3	36.2257	0.873971	3	4.34526	0.972856	3	4.60477	0.947639	3	14.1292	Quantified
Q6P8M1	Putative deoxyribonuclease TATDN1	Tatdn1	FUNCTION: Putative deoxyribonuclease. {ECO:0000250}.	Putative deoxyribonuclease TATDN1 OS=Mus musculus OX=10090 GN=Tatdn1 PE=1 SV=1 - [TATD1_MOUSE]	12.2	4	4	4	295	33.3437	6.17627	1.13671	4	22.7723	1.15155	4	7.17363	1.21397	4	19.2207	0.867936	4	8.05725	0.916415	4	14.2522	0.869201	4	13.3324	Quantified
Q8CFA2	Aminomethyltransferase, mitochondrial	Amt	FUNCTION: The glycine cleavage system catalyzes the degradation of glycine. {ECO:0000250|UniProtKB:P48728}.	Aminomethyltransferase, mitochondrial OS=Mus musculus OX=10090 GN=Amt PE=1 SV=1 - [GCST_MOUSE]	15.38	7	7	7	403	43.9809	8.70459	1.13645	7	8.88396	1.04544	7	2.6855	1.06378	6	18.5259	0.863741	7	15.6055	1.01743	7	4.20598	0.938454	7	11.8611	Quantified
O09172	Glutamate--cysteine ligase regulatory subunit	Gclm		Glutamate--cysteine ligase regulatory subunit OS=Mus musculus OX=10090 GN=Gclm PE=1 SV=1 - [GSH0_MOUSE]	27.74	6	6	10	274	30.5155	5.51611	1.13641	10	15.3462	1.03031	10	12.8965	1.00569	9	14.9073	0.899685	10	13.4003	0.905063	10	10.6276	0.985401	10	13.5749	Quantified
Q9DB32	Hydroxyacylglutathione hydrolase-like protein	Haghl	FUNCTION: Hydrolase acting on ester bonds. {ECO:0000305}.	Hydroxyacylglutathione hydrolase-like protein OS=Mus musculus OX=10090 GN=Haghl PE=1 SV=1 - [HAGHL_MOUSE]	12.72	3	3	5	283	31.4698	5.5542	1.13631	5	9.32662	1.04434	5	6.23384	0.793257	2	23.3457	1.08305	5	15.3254	0.90835	5	7.39677	0.912365	5	1.91873	Quantified
P62835	Ras-related protein Rap-1A	Rap1a	FUNCTION: Induces morphological reversion of a cell line transformed by a Ras oncogene. Counteracts the mitogenic function of Ras, at least partly because it can interact with Ras GAPs and RAF in a competitive manner. Together with ITGB1BP1, regulates KRIT1 localization to microtubules and membranes (By similarity). Plays a role in nerve growth factor (NGF)-induced neurite outgrowth. Plays a role…	Ras-related protein Rap-1A OS=Mus musculus OX=10090 GN=Rap1a PE=1 SV=1 - [RAP1A_MOUSE]	55.43	3	8	34	184	20.9737	6.66846	1.136	15	12.4802	1.06062	15	8.1942	1.22249	12	12.8474	0.858651	15	12.1926	0.932298	15	11.2121	0.972992	15	8.8805	Quantified
P14131	40S ribosomal protein S16	Rps16		40S ribosomal protein S16 OS=Mus musculus OX=10090 GN=Rps16 PE=1 SV=4 - [RS16_MOUSE]	58.9	9	9	16	146	16.435	10.2134	1.13565	16	15.3097	1.07164	16	11.724	1.15579	13	29.0716	1.01757	16	9.12777	0.916185	16	8.18451	0.899278	16	11.9895	Quantified
Q9CWU6	Ubiquinol-cytochrome-c reductase complex assembly factor 1	Uqcc1	FUNCTION: Required for the assembly of the ubiquinol-cytochrome c reductase complex (mitochondrial respiratory chain complex III or cytochrome b-c1 complex). Involved in cytochrome b translation and/or stability. {ECO:0000250|UniProtKB:Q9NVA1}.	Ubiquinol-cytochrome-c reductase complex assembly factor 1 OS=Mus musculus OX=10090 GN=Uqcc1 PE=1 SV=1 - [UQCC1_MOUSE]	12.54	4	4	5	295	34.2773	8.48486	1.13557	5	12.0499	1.21395	5	7.29046	1.10237	5	16.6693	0.754325	5	4.40291	1.02849	5	5.09655	0.83769	5	9.57407	Quantified
Q6PDJ1	VWFA and cache domain-containing protein 1	Cachd1	FUNCTION: May regulate voltage-dependent calcium channels. {ECO:0000250}.	VWFA and cache domain-containing protein 1 OS=Mus musculus OX=10090 GN=Cachd1 PE=2 SV=1 - [CAHD1_MOUSE]	0.54	1	1	1	1288	143.72	6.49365	1.13545	1		1.11017	1		0.82888	1		0.835566	1		1.01014	1		0.935622	1		Quantified
Q3UHJ0	AP2-associated protein kinase 1	Aak1	FUNCTION: Regulates clathrin-mediated endocytosis by phosphorylating the AP2M1/mu2 subunit of the adaptor protein complex 2 (AP-2) which ensures high affinity binding of AP-2 to cargo membrane proteins during the initial stages of endocytosis. Isoform 1 and isoform 2 display similar levels of kinase activity towards AP2M1. Regulates phosphorylation of other AP-2 subunits as well as AP-2 localizat…	AP2-associated protein kinase 1 OS=Mus musculus OX=10090 GN=Aak1 PE=1 SV=2 - [AAK1_MOUSE]	42.02	27	29	41	959	103.282	6.69775	1.13535	39	22.528	1.07322	39	13.1125	1.10666	34	27.5307	0.929855	39	16.7417	0.931525	39	17.3969	0.942527	39	13.1244	Quantified
Q7TMM9	Tubulin beta-2A chain	Tubb2a	FUNCTION: Tubulin is the major constituent of microtubules. It binds two moles of GTP, one at an exchangeable site on the beta chain and one at a non-exchangeable site on the alpha chain (By similarity). {ECO:0000250}.	Tubulin beta-2A chain OS=Mus musculus OX=10090 GN=Tubb2a PE=1 SV=1 - [TBB2A_MOUSE]	62.7	1	21	321	445	49.875	4.89404	1.13522	22	17.1333	1.0225	22	8.32405	0.821819	20	27.482	0.982529	22	16.2406	0.996304	22	5.24229	0.936778	22	7.81445	Quantified
Q9CTN8	LHFPL tetraspan subfamily member 3 protein	Lhfpl3		LHFPL tetraspan subfamily member 3 protein OS=Mus musculus OX=10090 GN=Lhfpl3 PE=2 SV=2 - [LHPL3_MOUSE]	6.76	1	1	1	222	24.6693	5.94775	1.13519	1		1.22267	1		1.31742	1		1.00139	1		0.8344	1		0.813992	1		Quantified
Q8BZM1	Glomulin	Glmn	FUNCTION: Regulatory component of cullin-RING-based SCF (SKP1-Cullin-F-box protein) E3 ubiquitin-protein ligase complexes. Inhibits E3 ubiquitin ligase activity by binding to the RING domain of RBX1 and inhibiting its interaction with the E2 ubiquitin-conjugating enzyme CDC34. Inhibits RBX1-mediated neddylation of CUL1 (By similarity). Required for normal stability and normal cellular levels of k…	Glomulin OS=Mus musculus OX=10090 GN=Glmn PE=1 SV=1 - [GLMN_MOUSE]	3.52	2	2	2	596	67.7123	5.05908	1.135	2	12.0198	1.02166	2	9.09826	1.11548	1		0.998342	2	21.5739	0.985422	2	5.65378	0.923947	2	6.89443	Quantified
O08792	Transcription factor COE2	Ebf2	FUNCTION: Transcription factor that, in osteoblasts, activates the decoy receptor for RANKL, TNFRSF11B, which in turn regulates osteoclast differentiation. Acts in synergy with the Wnt-responsive LEF1/CTNNB1 pathway. Recognizes variations of the palindromic sequence 5'-ATTCCCNNGGGAATT-3'. {ECO:0000269|PubMed:16326388}.	Transcription factor COE2 OS=Mus musculus OX=10090 GN=Ebf2 PE=1 SV=4 - [COE2_MOUSE]	2.43	1	1	1	575	62.5663	9.05615	1.13493	1		1.18646	1		1.86603	1		0.803055	1		0.937292	1		0.865711	1		Quantified
Q9CPV2	Anaphase-promoting complex subunit 16	Anapc16	FUNCTION: Component of the anaphase promoting complex/cyclosome (APC/C), a cell cycle-regulated E3 ubiquitin ligase that controls progression through mitosis and the G1 phase of the cell cycle. The APC/C complex acts by mediating ubiquitination and subsequent degradation of target proteins: it mainly mediates the formation of 'Lys-11'-linked polyubiquitin chains and, to a lower extent, the format…	Anaphase-promoting complex subunit 16 OS=Mus musculus OX=10090 GN=Anapc16 PE=3 SV=1 - [APC16_MOUSE]	6.36	1	1	1	110	11.6597	4.97021	1.13491	1		1.14241	1		0.728999	1		0.932805	1		0.947929	1		0.89339	1		Quantified
O88746	Target of Myb protein 1	Tom1	FUNCTION: May be involved in intracellular trafficking. Probable association with membranes.	Target of Myb protein 1 OS=Mus musculus OX=10090 GN=Tom1 PE=1 SV=1 - [TOM1_MOUSE]	11.38	4	4	7	492	54.2912	4.94482	1.13473	7	9.1425	1.1157	7	9.00134	1.01068	5	17.6036	0.861216	7	4.86834	0.947796	7	9.22617	0.870572	7	4.2909	Quantified
Q8C7D2	Protein cereblon	Crbn	FUNCTION: Substrate recognition component of a DCX (DDB1-CUL4-X-box) E3 protein ligase complex that mediates the ubiquitination and subsequent proteasomal degradation of target proteins, such as MEIS2. Normal degradation of key regulatory proteins is required for normal limb outgrowth and expression of the fibroblast growth factor FGF8 (By similarity). May play a role in memory and learning by re…	Protein cereblon OS=Mus musculus OX=10090 GN=Crbn PE=1 SV=1 - [CRBN_MOUSE]	2.7	1	1	1	445	50.8473	5.32568	1.13468	1		1.0102	1		0.994017	1		0.951381	1		0.968913	1		0.962443	1		Quantified
Q9JHN8	Serine/threonine-protein kinase 19	Stk19	FUNCTION: Serine/threonine-protein kinase that acts as a key regulator of NRAS signaling by mediating phosphorylation of NRAS at 'Ser-89', thereby enhancing NRAS-binding to its downstream effectors. {ECO:0000250|UniProtKB:P49842}.	Serine/threonine-protein kinase 19 OS=Mus musculus OX=10090 GN=Stk19 PE=2 SV=2 - [STK19_MOUSE]	7.48	2	2	2	254	28.0861	9.59814	1.13457	2	27.3688	1.07587	2	28.1399	0.922095	1		1.01339	2	27.8878	0.874525	2	19.6311	0.910538	2	27.1185	Quantified
O55102	Biogenesis of lysosome-related organelles complex 1 subunit 1	Bloc1s1	FUNCTION: Component of the BLOC-1 complex, a complex that is required for normal biogenesis of lysosome-related organelles (LRO), such as platelet dense granules and melanosomes. In concert with the AP-3 complex, the BLOC-1 complex is required to target membrane protein cargos into vesicles assembled at cell bodies for delivery into neurites and nerve terminals. The BLOC-1 complex, in association…	Biogenesis of lysosome-related organelles complex 1 subunit 1 OS=Mus musculus OX=10090 GN=Bloc1s1 PE=1 SV=2 - [BL1S1_MOUSE]	25.6	3	3	3	125	14.2724	8.14795	1.13455	3	30.0867	1.14783	3	0.527095	1.15972	3	20.2949	0.890976	3	43.5813	0.922116	3	1.34206	0.909534	3	17.8862	Quantified
Q8BZ98	Dynamin-3	Dnm3	FUNCTION: Microtubule-associated force-producing protein involved in producing microtubule bundles and able to bind and hydrolyze GTP. Most probably involved in vesicular trafficking processes, in particular endocytosis (By similarity). {ECO:0000250}.	Dynamin-3 OS=Mus musculus OX=10090 GN=Dnm3 PE=1 SV=1 - [DYN3_MOUSE]	33.37	18	31	86	863	97.1296	8.35303	1.13452	32	15.701	1.05301	32	9.23117	0.929771	25	34.0836	0.916589	32	18.7633	0.957429	32	11.8115	0.96047	32	9.25125	Quantified
Q99MJ9	ATP-dependent RNA helicase DDX50	Ddx50		ATP-dependent RNA helicase DDX50 OS=Mus musculus OX=10090 GN=Ddx50 PE=2 SV=1 - [DDX50_MOUSE]	6.95	6	6	6	734	82.1248	9.24658	1.13432	6	12.9885	1.07776	6	3.2417	0.86823	6	19.8336	0.929193	6	7.54574	0.930922	6	4.57175	0.96374	6	8.93804	Quantified
O54804	Choline kinase alpha	Chka	FUNCTION: Has a key role in phospholipid biosynthesis and may contribute to tumor cell growth. Catalyzes the first step in phosphatidylcholine biosynthesis. Contributes to phosphatidylethanolamine biosynthesis. Phosphorylates choline and ethanolamine. Has higher activity with choline (By similarity). {ECO:0000250|UniProtKB:P35790}.	Choline kinase alpha OS=Mus musculus OX=10090 GN=Chka PE=1 SV=3 - [CHKA_MOUSE]	1.32	1	1	1	453	51.9512	6.87354	1.13429	1		1.23791	1		1.17671	1		0.925643	1		0.860632	1		0.847301	1		Quantified
P97346	Nucleoredoxin	Nxn	FUNCTION: Functions as a redox-dependent negative regulator of the Wnt signaling pathway, possibly by preventing ubiquitination of DVL3 by the BCR(KLHL12) complex. May also function as a transcriptional regulator act as a regulator of protein phosphatase 2A (PP2A). {ECO:0000269|PubMed:10903915, ECO:0000269|PubMed:16604061, ECO:0000269|PubMed:16764867, ECO:0000269|PubMed:20970343}.	Nucleoredoxin OS=Mus musculus OX=10090 GN=Nxn PE=1 SV=1 - [NXN_MOUSE]	11.03	4	4	5	435	48.3136	4.93213	1.13407	5	14.1981	1.13151	5	13.6475	1.42382	3	11.3115	1.07204	5	17.778	0.819614	5	21.6021	0.961016	5	3.86519	Quantified
Q63844	Mitogen-activated protein kinase 3	Mapk3	FUNCTION: Serine/threonine kinase which acts as an essential component of the MAP kinase signal transduction pathway. MAPK1/ERK2 and MAPK3/ERK1 are the 2 MAPKs which play an important role in the MAPK/ERK cascade. They participate also in a signaling cascade initiated by activated KIT and KITLG/SCF. Depending on the cellular context, the MAPK/ERK cascade mediates diverse biological functions such…	Mitogen-activated protein kinase 3 OS=Mus musculus OX=10090 GN=Mapk3 PE=1 SV=5 - [MK03_MOUSE]	37.89	8	14	24	380	43.0391	6.60986	1.13381	9	9.42699	0.993478	9	10.087	1.03275	6	33.4134	1.01629	9	23.1556	0.939621	9	7.61411	0.948985	9	6.55805	Quantified
P26645	Myristoylated alanine-rich C-kinase substrate	Marcks	FUNCTION: MARCKS is the most prominent cellular substrate for protein kinase C. This protein binds calmodulin, actin, and synapsin. MARCKS is a filamentous (F) actin cross-linking protein.	Myristoylated alanine-rich C-kinase substrate OS=Mus musculus OX=10090 GN=Marcks PE=1 SV=2 - [MARCS_MOUSE]	39.48	9	9	25	309	29.6438	4.33545	1.1338	25	21.9417	1.02757	25	18.2548	1.05401	21	38.4712	0.925879	24	21.4364	0.917308	24	10.4911	0.969198	25	13.1066	Quantified
F8VPN2	Testis-expressed protein 15	Tex15	FUNCTION: Required during spermatogenesis for normal chromosome synapsis and meiotic recombination in germ cells. Necessary for formation of DMC1 and RAD51 foci on meiotic chromosomes, suggesting a specific role in DNA double-stranded break repair. {ECO:0000269|PubMed:18283110}.	Testis-expressed protein 15 OS=Mus musculus OX=10090 GN=Tex15 PE=2 SV=1 - [TEX15_MOUSE]	0.22	1	1	1	2785	311.086	6.39209	1.1337	1		1.03013	1		0.983125	1		1.06176	1		0.902938	1		0.917907	1		Quantified
Q9JL35	High mobility group nucleosome-binding domain-containing protein 5	Hmgn5	FUNCTION: Preferentially binds to euchromatin and modulates cellular transcription by counteracting linker histone-mediated chromatin compaction. {ECO:0000269|PubMed:10692437, ECO:0000269|PubMed:19748358}.	High mobility group nucleosome-binding domain-containing protein 5 OS=Mus musculus OX=10090 GN=Hmgn5 PE=1 SV=2 - [HMGN5_MOUSE]	7.64	3	3	4	406	45.3167	4.37354	1.13347	4	5.363	1.04291	4	21.5361	1.45783	2	21.5253	0.975222	4	25.2472	0.909225	4	16.374	0.907986	4	7.72853	Quantified
Q61249	Immunoglobulin-binding protein 1	Igbp1	FUNCTION: Associated to surface IgM-receptor; may be involved in signal transduction. Involved in regulation of the catalytic activity of the phosphatases PP2A, PP4 and PP6 by protecting their partially folded catalytic subunits from degradative polyubiquitination until they associate with regulatory subunits.	Immunoglobulin-binding protein 1 OS=Mus musculus OX=10090 GN=Igbp1 PE=1 SV=1 - [IGBP1_MOUSE]	19.41	6	6	8	340	38.9466	6.17627	1.13309	7	25.3855	0.95985	7	15.0538	0.977423	6	38.6212	0.984346	7	22.0733	0.972682	7	13.4528	1.01934	7	4.19487	Quantified
Q9D1R1	Complex I assembly factor TMEM126B, mitochondrial	Tmem126b	FUNCTION: Chaperone protein involved in the assembly of the mitochondrial NADH:ubiquinone oxidoreductase complex (complex I). Participates in constructing the membrane arm of complex I (By similarity). {ECO:0000250}.	Complex I assembly factor TMEM126B, mitochondrial OS=Mus musculus OX=10090 GN=Tmem126b PE=1 SV=1 - [T126B_MOUSE]	15.22	3	3	3	230	25.4273	9.51025	1.13299	3	1.2893	1.05883	3	22.7063	1.2154	2	49.7827	0.934037	3	23.0396	0.892357	3	14.9295	0.845294	3	20.6641	Quantified
Q6ZWV3	60S ribosomal protein L10	Rpl10	FUNCTION: Component of the large ribosomal subunit. Plays a role in the formation of actively translating ribosomes. May play a role in the embryonic brain development. {ECO:0000250|UniProtKB:P27635}.	60S ribosomal protein L10 OS=Mus musculus OX=10090 GN=Rpl10 PE=1 SV=3 - [RL10_MOUSE]	48.6	10	10	19	214	24.5879	10.0815	1.13285	19	16.1838	1.02344	19	12.0971	1.21514	15	25.0169	0.895347	19	21.2152	0.935447	19	15.509	0.991134	19	8.94779	Quantified
Q8BGH7	CDC42 small effector protein 2	Cdc42se2	FUNCTION: Probably involved in the organization of the actin cytoskeleton by acting downstream of CDC42, inducing actin filament assembly. Alters CDC42-induced cell shape changes. In activated T-cells, may play a role in CDC42-mediated F-actin accumulation at the immunological synapse. May play a role in early contractile events in phagocytosis in macrophages (By similarity). {ECO:0000250}.	CDC42 small effector protein 2 OS=Mus musculus OX=10090 GN=Cdc42se2 PE=1 SV=1 - [C42S2_MOUSE]	22.62	1	1	1	84	9.21734	8.35303	1.13271	1		1.0556	1		0.9206	1		0.922541	1		1.00965	1		0.915836	1		Quantified
Q8BZF8	Phosphoglucomutase-like protein 5	Pgm5	FUNCTION: Component of adherens-type cell-cell and cell-matrix junctions. Lacks phosphoglucomutase activity (By similarity). {ECO:0000250}.	Phosphoglucomutase-like protein 5 OS=Mus musculus OX=10090 GN=Pgm5 PE=1 SV=2 - [PGM5_MOUSE]	5.82	2	4	13	567	62.1807	7.18115	1.13266	2	2.92091	1.06776	2	12.0825	1.16717	2	48.5095	0.903708	2	3.12858	0.983758	2	3.3945	0.911036	2	5.86367	Quantified
Q60803	TNF receptor-associated factor 3	Traf3	FUNCTION: Regulates pathways leading to the activation of NF-kappa-B and MAP kinases, and plays a central role in the regulation of B-cell survival. Part of signaling pathways leading to the production of cytokines and interferon. Required for normal antibody isotype switching from IgM to IgG. Plays a role T-cell dependent immune responses. Plays a role in the regulation of antiviral responses. I…	TNF receptor-associated factor 3 OS=Mus musculus OX=10090 GN=Traf3 PE=1 SV=2 - [TRAF3_MOUSE]	20.28	10	10	10	567	64.2521	8.04541	1.13265	10	17.3125	1.03393	10	11.6291	0.867429	9	47.1458	0.915689	10	15.0582	0.94333	10	15.845	0.962838	10	6.44144	Quantified
Q61024	Asparagine synthetase [glutamine-hydrolyzing]	Asns		Asparagine synthetase [glutamine-hydrolyzing] OS=Mus musculus OX=10090 GN=Asns PE=1 SV=3 - [ASNS_MOUSE]	14.44	8	9	13	561	64.2415	6.58057	1.13262	11	9.72849	1.0046	11	13.5932	1.27931	9	13.4763	0.986061	11	17.669	0.91938	11	7.14434	0.984218	11	12.9172	Quantified
P70699	Lysosomal alpha-glucosidase	Gaa	FUNCTION: Essential for the degradation of glycogen in lysosomes. Has highest activity on alpha-1,4-linked glycosidic linkages, but can also hydrolyze alpha-1,6-linked glucans. {ECO:0000250|UniProtKB:P10253}.	Lysosomal alpha-glucosidase OS=Mus musculus OX=10090 GN=Gaa PE=1 SV=2 - [LYAG_MOUSE]	4.62	6	6	7	953	106.18	5.8335	1.1326	7	8.97069	1.06371	7	9.41122	0.955632	5	16.2401	0.840594	7	13.602	0.985952	7	13.4894	0.940826	7	3.22907	Quantified
Q9WUQ2	Prolactin regulatory element-binding protein	Preb	FUNCTION: Guanine nucleotide exchange factor that specifically activates the small GTPase SAR1B. Mediates the recruitment of SAR1B and other COPII coat components to endoplasmic reticulum membranes and is therefore required for the formation of COPII transport vesicles from the ER. {ECO:0000269|PubMed:11422940}.; FUNCTION: Was first identified based on its probable role in the regulation of pitui…	Prolactin regulatory element-binding protein OS=Mus musculus OX=10090 GN=Preb PE=1 SV=1 - [PREB_MOUSE]	12.95	4	4	5	417	45.4089	8.76318	1.1326	5	2.03328	1.00632	5	10.4722	0.867778	4	7.762	0.870245	5	14.3578	0.95403	5	9.67137	1.0235	5	12.2879	Quantified
Q9DCM4	Dynein light chain 4, axonemal	Dnal4	FUNCTION: Force generating protein of respiratory cilia. Produces force towards the minus ends of microtubules. Dynein has ATPase activity (By similarity). {ECO:0000250}.	Dynein light chain 4, axonemal OS=Mus musculus OX=10090 GN=Dnal4 PE=3 SV=2 - [DNAL4_MOUSE]	7.62	1	1	1	105	12.0148	5.49072	1.13249	1		1.16219	1		1.29253	1		0.728254	1		0.859872	1		1.05849	1		Quantified
P62774	Myotrophin	Mtpn	FUNCTION: Promotes dimerization of NF-kappa-B subunits and regulates NF-kappa-B transcription factor activity. Promotes growth of cardiomyocytes, but not cardiomyocyte proliferation. Promotes cardiac muscle hypertrophy (By similarity). Plays a role in the regulation of the growth of actin filaments. Inhibits the activity of the F-actin-capping protein complex formed by the CAPZA1 and CAPZB hetero…	Myotrophin OS=Mus musculus OX=10090 GN=Mtpn PE=1 SV=2 - [MTPN_MOUSE]	29.66	4	4	7	118	12.8526	5.51611	1.13237	7	3.07663	0.981916	7	5.81019	0.817634	6	34.003	1.06462	7	5.97869	0.913294	7	0.824878	0.947633	7	6.93018	Quantified
Q922G2	Protein FAM76A	Fam76a		Protein FAM76A OS=Mus musculus OX=10090 GN=Fam76a PE=2 SV=1 - [FA76A_MOUSE]	4.56	1	1	1	307	35.0726	9.18799	1.13233	1		1.17263	1		1.94446	1		0.954413	1		0.794737	1		0.879688	1		Quantified
P99024	Tubulin beta-5 chain	Tubb5	FUNCTION: Tubulin is the major constituent of microtubules. It binds two moles of GTP, one at an exchangeable site on the beta chain and one at a non-exchangeable site on the alpha chain.	Tubulin beta-5 chain OS=Mus musculus OX=10090 GN=Tubb5 PE=1 SV=1 - [TBB5_MOUSE]	64.86	4	22	273	444	49.639	4.89404	1.13232	22	10.5186	1.05219	22	5.65964	1.09696	20	20.1183	0.923212	22	8.04718	0.950111	22	10.6476	0.950118	22	5.5031	Quantified
P70268	Serine/threonine-protein kinase N1	Pkn1	FUNCTION: PKC-related serine/threonine-protein kinase involved in various processes such as regulation of the intermediate filaments of the actin cytoskeleton, cell migration, tumor cell invasion and transcription regulation. Part of a signaling cascade that begins with the activation of the adrenergic receptor ADRA1B and leads to the activation of MAPK14. Regulates the cytoskeletal network by ph…	Serine/threonine-protein kinase N1 OS=Mus musculus OX=10090 GN=Pkn1 PE=1 SV=3 - [PKN1_MOUSE]	3.38	3	3	3	946	104.346	6.26514	1.13224	3	3.32074	1.06039	3	3.36671	0.976299	2	23.1145	0.944102	3	7.6707	0.923898	3	0.0852284	0.988994	3	2.15012	Quantified
Q9D6E4	Tetratricopeptide repeat protein 9B	Ttc9b		Tetratricopeptide repeat protein 9B OS=Mus musculus OX=10090 GN=Ttc9b PE=1 SV=1 - [TTC9B_MOUSE]	13.81	3	4	6	239	25.8933	9.48096	1.13212	4	15.1396	1.10177	4	13.363	1.07996	4	30.1159	0.919493	4	10.7031	0.922949	4	9.14405	0.888388	4	11.0568	Quantified
Q5PR69	Uncharacterized protein KIAA1211	Kiaa1211	FUNCTION: Involved in epithelial cell integrity by acting on the dynamics of the actin cytoskeleton (PubMed:30361697). Positively regulates the actin polymerization, by inhibiting the interaction of actin-capping proteins with actin (By similarity). {ECO:0000250|UniProtKB:Q6ZU35, ECO:0000269|PubMed:30361697}.	Uncharacterized protein KIAA1211 OS=Mus musculus OX=10090 GN=Kiaa1211 PE=1 SV=3 - [K1211_MOUSE]	5.63	6	6	7	1207	132.206	5.40186	1.13188	7	2.45978	1.09176	7	6.68673	1.15382	7	21.7582	0.805066	7	4.28174	0.9486	7	7.35684	0.899253	7	5.55225	Quantified
P80560	Receptor-type tyrosine-protein phosphatase N2	Ptprn2	FUNCTION: Plays a role in vesicle-mediated secretory processes (PubMed:21732083). Required for normal accumulation of secretory vesicles in hippocampus, pituitary and pancreatic islets. Required for the accumulation of normal levels of insulin-containing vesicles and preventing their degradation (PubMed:21732083). Plays a role in insulin secretion in response to glucose stimuli (PubMed:15220191, …	Receptor-type tyrosine-protein phosphatase N2 OS=Mus musculus OX=10090 GN=Ptprn2 PE=1 SV=2 - [PTPR2_MOUSE]	5.39	5	5	5	1001	111.427	5.94775	1.13184	5	19.393	1.11304	5	8.65093	0.83956	4	23.5849	0.975042	5	18.9412	0.966695	5	9.79282	0.965481	5	5.6011	Quantified
Q9Z1K7	Adenomatous polyposis coli protein 2	Apc2	FUNCTION: Stabilizes microtubules and may regulate actin fiber dynamics through the activation of Rho family GTPases. May also function in Wnt signaling by promoting the rapid degradation of CTNNB1. {ECO:0000250|UniProtKB:O95996}.	Adenomatous polyposis coli protein 2 OS=Mus musculus OX=10090 GN=Apc2 PE=1 SV=1 - [APCL_MOUSE]	0.57	1	2	2	2274	242.989	8.88037	1.13163	1		1.04514	1		1.7476	1		1.00106	1		0.910852	1		0.882015	1		Quantified
Q9CXG3	Peptidyl-prolyl cis-trans isomerase-like 4	Ppil4	FUNCTION: PPIases accelerate the folding of proteins. It catalyzes the cis-trans isomerization of proline imidic peptide bonds in oligopeptides (By similarity). {ECO:0000250}.	Peptidyl-prolyl cis-trans isomerase-like 4 OS=Mus musculus OX=10090 GN=Ppil4 PE=1 SV=2 - [PPIL4_MOUSE]	6.71	3	3	3	492	57.1946	6.11279	1.1315	3	6.25172	0.96657	3	6.23983	0.871569	2	18.362	1.02355	3	8.15383	0.900863	3	14.4269	1.05711	3	6.93651	Quantified
Q69ZS7	HBS1-like protein	Hbs1l		HBS1-like protein OS=Mus musculus OX=10090 GN=Hbs1l PE=1 SV=2 - [HBS1L_MOUSE]	9.68	5	5	6	682	75.0533	6.45557	1.13148	6	23.7343	1.02729	6	11.4712	1.07436	3	4.11042	1.04635	6	14.6812	0.855127	6	11.0524	0.940677	6	12.075	Quantified
Q9CZR2	N-acetylated-alpha-linked acidic dipeptidase 2	Naalad2	FUNCTION: Has N-acetylated-alpha-linked-acidic dipeptidase (NAALADase) activity. Also exhibits a dipeptidyl-peptidase IV type activity. Inactivates the peptide neurotransmitter N-acetylaspartylglutamate. {ECO:0000269|PubMed:15086519}.	N-acetylated-alpha-linked acidic dipeptidase 2 OS=Mus musculus OX=10090 GN=Naalad2 PE=1 SV=2 - [NALD2_MOUSE]	2.57	1	2	2	740	82.7493	8.36768	1.13146	1		1.32249	1		1.15117	1		0.872628	1		0.842163	1		0.829029	1		Quantified
Q80UG5	Septin-9	Sept9	FUNCTION: Filament-forming cytoskeletal GTPase (By similarity). May play a role in cytokinesis (Potential). {ECO:0000250, ECO:0000305}.	Septin-9 OS=Mus musculus OX=10090 GN=Sept9 PE=1 SV=1 - [SEPT9_MOUSE]	2.57	2	2	2	583	65.5339	8.89502	1.13139	2	3.24358	1.09772	2	11.2082	1.48418	2	13.9974	0.833822	2	8.60957	0.972071	2	8.66863	0.923473	2	4.08541	Quantified
Q9D2Q3	Uncharacterized protein C10orf88 homolog		FUNCTION: ATPase that regulates mitochondrial ABC transporters ABCB7, ABCB8/MITOSUR and ABCB10. Regulates mitochondrial ferric concentration and heme biosynthesis and plays a role in the maintenance of mitochondrial homeostasis and cell survival. {ECO:0000250|UniProtKB:Q9H8K7}.	Uncharacterized protein C10orf88 homolog OS=Mus musculus OX=10090 PE=2 SV=1 - [CJ088_MOUSE]	4.28	2	2	2	444	48.7125	6.48096	1.13116	1		1.1585	1		1.43385	1		0.884355	1		0.917387	1		0.885824	1		Quantified
Q8BU33	Acetolactate synthase-like protein	Ilvbl	FUNCTION: Endoplasmic reticulum 2-OH acyl-CoA lyase involved in the cleavage (C1 removal) reaction in the fatty acid alpha-oxydation in a thiamine pyrophosphate (TPP)-dependent manner. Involved in the phytosphingosine degradation pathway. {ECO:0000250|UniProtKB:A1L0T0}.	Acetolactate synthase-like protein OS=Mus musculus OX=10090 GN=Ilvbl PE=1 SV=1 - [ILVBL_MOUSE]	17.56	7	7	9	632	68.1131	8.68994	1.13103	9	30.8039	1.18014	9	16.1578	1.19777	9	38.0124	0.869011	9	16.7133	0.926667	9	18.626	0.875083	9	17.3344	Quantified
Q91XL2	Ligand of Numb protein X 2	Lnx2		Ligand of Numb protein X 2 OS=Mus musculus OX=10090 GN=Lnx2 PE=1 SV=2 - [LNX2_MOUSE]	1.46	1	1	1	687	75.0819	6.46826	1.1309	1		1.1416	1		3.1917	1		0.863096	1		0.855575	1		0.824841	1		Quantified
O35136	Neural cell adhesion molecule 2	Ncam2	FUNCTION: May play important roles in selective fasciculation and zone-to-zone projection of the primary olfactory axons.	Neural cell adhesion molecule 2 OS=Mus musculus OX=10090 GN=Ncam2 PE=1 SV=1 - [NCAM2_MOUSE]	29.99	23	23	33	837	93.1455	6.07471	1.13071	33	15.2415	1.00003	33	8.72687	0.851992	23	33.9205	0.974687	33	18.3456	0.988834	33	7.14753	0.938074	33	9.55178	Quantified
Q8VC74	Cytochrome c oxidase assembly protein COX18, mitochondrial	Cox18	FUNCTION: Mitochondrial membrane insertase required for the translocation of the C-terminus of cytochrome c oxidase subunit II (MT-CO2/COX2) across the mitochondrial inner membrane. Plays a role in MT-CO2/COX2 maturation following the COX20-mediated stabilization of newly synthesized MT-CO2/COX2 protein and before the action of the metallochaperones SCO1/2. Essential for the assembly and stabilit…	Cytochrome c oxidase assembly protein COX18, mitochondrial OS=Mus musculus OX=10090 GN=Cox18 PE=1 SV=5 - [COX18_MOUSE]	2.72	1	1	1	331	36.2793	9.72998	1.13026	1		1.11315	1		1.09295	1		0.906409	1		0.942355	1		0.919046	1		Quantified
Q62245	Son of sevenless homolog 1	Sos1	FUNCTION: Promotes the exchange of Ras-bound GDP by GTP. Probably by promoting Ras activation, regulates phosphorylation of MAP kinase MAPK3 in response to EGF (By similarity). Catalytic component of a trimeric complex that participates in transduction of signals from Ras to Rac by promoting the Rac-specific guanine nucleotide exchange factor (GEF) activity (PubMed:10499589, PubMed:11524436). {EC…	Son of sevenless homolog 1 OS=Mus musculus OX=10090 GN=Sos1 PE=1 SV=2 - [SOS1_MOUSE]	3.11	5	5	6	1319	150.788	6.88818	1.12994	5	11.1712	1.04973	5	5.10114	1.02456	4	17.0944	0.880488	5	20.7581	0.973386	5	9.41552	0.971133	5	6.57711	Quantified
Q9JIH2	Nuclear pore complex protein Nup50	Nup50	FUNCTION: Component of the nuclear pore complex that has a direct role in nuclear protein import (PubMed:10811608). Actively displaces NLSs from importin-alpha, and facilitates disassembly of the importin-alpha:beta-cargo complex and importin recycling (PubMed:16222336). Interacts with regulatory proteins of cell cycle progression including CDKN1B (PubMed:10891500, PubMed:10811608). This interact…	Nuclear pore complex protein Nup50 OS=Mus musculus OX=10090 GN=Nup50 PE=1 SV=3 - [NUP50_MOUSE]	9.23	4	4	4	466	49.4546	6.23975	1.12994	4	6.59539	1.09534	4	5.91604	1.26079	4	20.9055	0.944915	4	5.37462	0.900025	4	6.27431	0.900329	4	2.05147	Quantified
Q9CZP5	Mitochondrial chaperone BCS1	Bcs1l	FUNCTION: Chaperone necessary for the assembly of mitochondrial respiratory chain complex III. Plays an important role in the maintenance of mitochondrial tubular networks, respiratory chain assembly and formation of the LETM1 complex (By similarity). {ECO:0000250}.	Mitochondrial chaperone BCS1 OS=Mus musculus OX=10090 GN=Bcs1l PE=1 SV=1 - [BCS1_MOUSE]	14.83	6	6	6	418	47.3763	7.92822	1.12983	6	7.30446	1.1131	6	9.30489	1.14627	5	21.2301	0.958965	6	3.59662	0.953382	6	9.32759	0.895014	6	9.41299	Quantified
Q80TL4	PHD finger protein 24	Phf24		PHD finger protein 24 OS=Mus musculus OX=10090 GN=Phf24 PE=1 SV=2 - [PHF24_MOUSE]	18	6	6	7	400	45.1944	5.77002	1.12965	7	10.4001	1.02558	7	5.89729	0.885363	6	20.4147	1.00323	7	10.1718	0.895656	7	6.56629	0.963104	7	8.45311	Quantified
O35988	Syndecan-4	Sdc4	FUNCTION: Cell surface proteoglycan that bears heparan sulfate. Regulates exosome biogenesis in concert with SDCBP and PDCD6IP. {ECO:0000250|UniProtKB:P31431}.	Syndecan-4 OS=Mus musculus OX=10090 GN=Sdc4 PE=1 SV=1 - [SDC4_MOUSE]	12.12	2	2	3	198	21.469	4.41162	1.12958	3	9.38021	0.870771	3	1.30985	0.914368	2	15.825	1.09335	3	6.145	0.875452	3	2.06269	1.0464	3	5.60252	Quantified
Q8C6B2	Rhotekin	Rtkn	FUNCTION: Mediates Rho signaling to activate NF-kappa-B and may confer increased resistance to apoptosis to cells in gastric tumorigenesis. May play a novel role in the organization of septin structures (By similarity). {ECO:0000250}.	Rhotekin OS=Mus musculus OX=10090 GN=Rtkn PE=1 SV=3 - [RTKN_MOUSE]	5.5	3	3	3	564	62.9728	6.66846	1.12951	3	5.6022	1.04659	3	15.6193	0.821711	2	51.5905	1.01283	3	18.7365	0.913813	3	2.43686	0.989448	3	6.34825	Quantified
Q9CPZ8	COX assembly mitochondrial protein homolog	Cmc1	FUNCTION: Component of the MITRAC (mitochondrial translation regulation assembly intermediate of cytochrome c oxidase complex) complex, that regulates cytochrome c oxidase assembly. {ECO:0000250}.	COX assembly mitochondrial protein homolog OS=Mus musculus OX=10090 GN=Cmc1 PE=1 SV=1 - [COXM1_MOUSE]	17.92	2	2	4	106	12.5444	8.23584	1.12938	3	4.76631	1.2265	3	7.91233	1.01797	3	11.6062	0.76999	3	24.8297	0.982615	3	0.315008	0.920931	3	3.72745	Quantified
Q99LJ6	Glutathione peroxidase 7	Gpx7	FUNCTION: It protects esophageal epithelia from hydrogen peroxide-induced oxidative stress. It suppresses acidic bile acid-induced reactive oxigen species (ROS) and protects against oxidative DNA damage and double-strand breaks (By similarity). {ECO:0000250}.	Glutathione peroxidase 7 OS=Mus musculus OX=10090 GN=Gpx7 PE=1 SV=1 - [GPX7_MOUSE]	6.99	1	1	1	186	21.0477	8.26514	1.12929	1		1.09881	1		1.70061	1		0.809081	1		1.0004	1		0.907833	1		Quantified
Q9CWE0	Mitochondrial fission regulator 1-like	Mtfr1l		Mitochondrial fission regulator 1-like OS=Mus musculus OX=10090 GN=Mtfr1l PE=1 SV=1 - [MFR1L_MOUSE]	12.46	3	3	6	289	31.7062	6.1001	1.12909	6	36.9974	1.02363	6	22.7224	1.10602	4	46.3739	0.911021	6	20.3458	0.820524	6	20.4829	0.941524	6	35.3596	Quantified
Q8R0K2	E3 ubiquitin-protein ligase TRIM31	Trim31	FUNCTION: May have E3 ubiquitin-protein ligase activity (By similarity). Regulator of Src-induced anchorage independent cell growth. {ECO:0000250, ECO:0000269|PubMed:19665990}.	E3 ubiquitin-protein ligase TRIM31 OS=Mus musculus OX=10090 GN=Trim31 PE=1 SV=1 - [TRI31_MOUSE]	1.97	1	1	1	507	57.0911	7.85498	1.12907	1		0.96776	1		2.51943	1		0.952124	1		0.999167	1		0.855187	1		Quantified
Q31125	Zinc transporter SLC39A7	Slc39a7	FUNCTION: Zinc transporter, that transports Zn(2+) from the endoplasmic reticulum/Golgi apparatus to the cytosol. {ECO:0000269|PubMed:15705588}.	Zinc transporter SLC39A7 OS=Mus musculus OX=10090 GN=Slc39a7 PE=1 SV=2 - [S39A7_MOUSE]	2.73	1	1	1	476	50.6254	6.87354	1.12907	1		1.08924	1		0.863549	1		0.877812	1		0.926608	1		0.995733	1		Quantified
Q05186	Reticulocalbin-1	Rcn1	FUNCTION: May regulate calcium-dependent activities in the endoplasmic reticulum lumen or post-ER compartment.	Reticulocalbin-1 OS=Mus musculus OX=10090 GN=Rcn1 PE=1 SV=1 - [RCN1_MOUSE]	2.46	1	1	1	325	38.0896	4.84326	1.12892	1		1.05574	1		1.433	1		0.839364	1		0.983129	1		0.961626	1		Quantified
P58389	Serine/threonine-protein phosphatase 2A activator	Ptpa	FUNCTION: PPIases accelerate the folding of proteins. It catalyzes the cis-trans isomerization of proline imidic peptide bonds in oligopeptides. Acts as a regulatory subunit for serine/threonine-protein phosphatase 2A (PP2A) modulating its activity or substrate specificity, probably by inducing a conformational change in the catalytic subunit, a proposed direct target of the PPIase. Can reactivat…	Serine/threonine-protein phosphatase 2A activator OS=Mus musculus OX=10090 GN=Ptpa PE=1 SV=1 - [PTPA_MOUSE]	31.27	10	10	17	323	36.6867	6.39209	1.1288	17	22.8577	1.14719	17	25.4069	1.04133	15	38.078	0.84779	17	23.4887	0.908414	17	24.2505	0.977624	17	21.2525	Quantified
P54227	Stathmin	Stmn1	FUNCTION: Involved in the regulation of the microtubule (MT) filament system by destabilizing microtubules. Prevents assembly and promotes disassembly of microtubules. Phosphorylation at Ser-16 may be required for axon formation during neurogenesis (By similarity). Involved in the control of the learned and innate fear. {ECO:0000250, ECO:0000269|PubMed:16286011}.	Stathmin OS=Mus musculus OX=10090 GN=Stmn1 PE=1 SV=2 - [STMN1_MOUSE]	57.72	9	13	30	149	17.2639	5.97314	1.12878	17	26.2672	1.07057	17	18.3549	1.25408	12	30.3088	0.966828	17	32.1729	0.950486	17	11.6008	1.04286	17	12.6482	Quantified
Q8BJY1	26S proteasome non-ATPase regulatory subunit 5	Psmd5	FUNCTION: Acts as a chaperone during the assembly of the 26S proteasome, specifically of the base subcomplex of the PA700/19S regulatory complex (RC). In the initial step of the base subcomplex assembly is part of an intermediate PSMD5:PSMC2:PSMC1:PSMD2 module which probably assembles with a PSMD10:PSMC4:PSMC5:PAAF1 module followed by dissociation of PSMD5 (By similarity). {ECO:0000250}.	26S proteasome non-ATPase regulatory subunit 5 OS=Mus musculus OX=10090 GN=Psmd5 PE=1 SV=4 - [PSMD5_MOUSE]	31.75	13	13	15	504	55.9369	5.21143	1.12868	14	14.071	1.0089	14	10.4864	1.05138	10	18.151	1.00222	14	12.4915	0.944565	14	10.1519	0.910098	14	12.7099	Quantified
Q8K3H5	Myosin-IIIa	Myo3a	FUNCTION: Probable actin-based motor with a protein kinase activity. Probably plays a role in vision and hearing (By similarity). Required for normal cochlear hair bundle development and hearing. Plays an important role in the early steps of cochlear hair bundle morphogenesis. Influences the number and lengths of stereocilia to be produced and limits the growth of microvilli within the forming au…	Myosin-IIIa OS=Mus musculus OX=10090 GN=Myo3a PE=1 SV=1 - [MYO3A_MOUSE]	0.37	1	1	2	1613	184.614	8.39697	1.1286	2	0.43655	1.09329	2	1.92695	0.836218	2	32.5916	0.954177	2	7.36817	0.973751	2	1.61158	0.8951	2	0.670474	Quantified
Q8BWF0	Succinate-semialdehyde dehydrogenase, mitochondrial	Aldh5a1	FUNCTION: Catalyzes one step in the degradation of the inhibitory neurotransmitter gamma-aminobutyric acid (GABA). {ECO:0000250}.	Succinate-semialdehyde dehydrogenase, mitochondrial OS=Mus musculus OX=10090 GN=Aldh5a1 PE=1 SV=1 - [SSDH_MOUSE]	41.49	17	17	47	523	55.9328	8.25049	1.12825	47	11.9962	1.09796	47	12.6422	1.08876	41	33.4516	0.898174	47	13.7216	0.96754	47	10.2612	0.893647	47	9.90534	Quantified
P62843	40S ribosomal protein S15	Rps15		40S ribosomal protein S15 OS=Mus musculus OX=10090 GN=Rps15 PE=1 SV=2 - [RS15_MOUSE]	26.21	3	4	5	145	17.0292	10.3892	1.12806	4	7.6145	1.11456	4	15.8499	1.01599	4	19.0216	0.946056	4	8.99332	0.92847	4	7.98278	0.910952	4	13.865	Quantified
Q9D618	Kelch repeat and BTB domain-containing protein 12	Kbtbd12		Kelch repeat and BTB domain-containing protein 12 OS=Mus musculus OX=10090 GN=Kbtbd12 PE=2 SV=3 - [KBTBC_MOUSE]	2.56	1	1	1	625	71.1454	6.02393	1.12771	1		1.0405	1		1.40092	1		0.950041	1		0.886387	1		0.97706	1		Quantified
Q9D328	Transmembrane protein 35A	Tmem35a	FUNCTION: A soluble peptide released by shedding may interact with NGFR and modulate neurite outgrowth. {ECO:0000250}.	Transmembrane protein 35A OS=Mus musculus OX=10090 GN=Tmem35a PE=1 SV=1 - [TM35A_MOUSE]	13.17	3	3	5	167	18.4933	9.99365	1.12768	5	7.03724	0.963879	5	14.7363	0.976434	4	11.8452	1.06867	5	19.1171	0.874993	5	11.9944	0.943053	5	8.7243	Quantified
Q61599	Rho GDP-dissociation inhibitor 2	Arhgdib	FUNCTION: Regulates the GDP/GTP exchange reaction of the Rho proteins by inhibiting the dissociation of GDP from them, and the subsequent binding of GTP to them. Regulates reorganization of the actin cytoskeleton mediated by Rho family members. {ECO:0000250|UniProtKB:P52566}.	Rho GDP-dissociation inhibitor 2 OS=Mus musculus OX=10090 GN=Arhgdib PE=1 SV=3 - [GDIR2_MOUSE]	18	4	4	4	200	22.8365	5.10986	1.12762	4	20.9675	1.01488	4	7.74301	0.980834	4	26.5316	0.949107	4	13.7413	0.901852	4	17.9273	0.920525	4	12.8595	Quantified
Q99N96	39S ribosomal protein L1, mitochondrial	Mrpl1		39S ribosomal protein L1, mitochondrial OS=Mus musculus OX=10090 GN=Mrpl1 PE=1 SV=2 - [RM01_MOUSE]	13.1	3	4	6	336	37.5728	8.71924	1.12754	5	0.607557	1.13987	5	6.21671	0.96671	5	9.56883	0.898293	5	11.9681	0.971177	5	2.35805	0.890868	5	7.21548	Quantified
Q3TUH1	Phosphatidate cytidylyltransferase, mitochondrial	Tamm41	FUNCTION: Catalyzes the conversion of phosphatidic acid (PA) to CDP-diacylglycerol (CDP-DAG), an essential intermediate in the synthesis of phosphatidylglycerol, cardiolipin and phosphatidylinositol. {ECO:0000250|UniProtKB:D3ZKT0}.	Phosphatidate cytidylyltransferase, mitochondrial OS=Mus musculus OX=10090 GN=Tamm41 PE=1 SV=2 - [TAM41_MOUSE]	11.57	3	3	5	337	37.8036	8.98291	1.12748	5	12.3685	1.02734	5	11.5438	1.0852	4	11.6424	1.00634	5	6.3467	0.890331	5	15.7672	0.985421	5	2.16302	Quantified
P60764	Ras-related C3 botulinum toxin substrate 3	Rac3	FUNCTION: Plasma membrane-associated small GTPase which cycles between an active GTP-bound and inactive GDP-bound state. In active state binds to a variety of effector proteins to regulate cellular responses, such as cell spreading and the formation of actin-based protusions including lamellipodia and membrane ruffles. Promotes cell adhesion and spreading on fibrinogen in a CIB1 and alpha-IIb/bet…	Ras-related C3 botulinum toxin substrate 3 OS=Mus musculus OX=10090 GN=Rac3 PE=1 SV=1 - [RAC3_MOUSE]	27.08	1	5	29	192	21.3651	8.14795	1.12739	4	27.2945	1.08318	4	15.3679	1.12813	4	9.65696	0.877594	4	13.844	0.923091	4	18.6622	0.896564	4	20.3082	Quantified
Q9D164	FXYD domain-containing ion transport regulator 6	Fxyd6		FXYD domain-containing ion transport regulator 6 OS=Mus musculus OX=10090 GN=Fxyd6 PE=1 SV=2 - [FXYD6_MOUSE]	48.94	4	4	6	94	10.3674	5.10986	1.12707	6	27.2004	1.03628	6	7.6479	0.776312	5	25.1218	0.975945	6	7.52877	0.861646	6	5.27215	1.01638	6	9.06311	Quantified
Q6PDI5	Proteasome adapter and scaffold protein ECM29	Ecpas	FUNCTION: Adapter/scaffolding protein that binds to the 26S proteasome, motor proteins and other compartment specific proteins. May couple the proteasome to different compartments including endosome, endoplasmic reticulum and centrosome. May play a role in ERAD and other enhanced proteolysis (By similarity). Promotes proteasome dissociation under oxidative stress (PubMed:26802743). {ECO:0000250|U…	Proteasome adapter and scaffold protein ECM29 OS=Mus musculus OX=10090 GN=Ecpas PE=1 SV=3 - [ECM29_MOUSE]	7.34	13	13	14	1840	203.573	7.06396	1.12696	14	8.19978	1.07465	14	7.0576	1.16643	14	19.8052	0.926903	14	12.3243	0.963514	14	4.79084	0.905525	14	5.34205	Quantified
B1AXH1	NHS-like protein 2	Nhsl2		NHS-like protein 2 OS=Mus musculus OX=10090 GN=Nhsl2 PE=1 SV=2 - [NHSL2_MOUSE]	0.57	1	1	2	1219	132.272	8.48486	1.12696	2	16.4785	1.2726	2	8.82247	1.1536	2	7.13537	0.795759	2	8.69274	0.908795	2	10.7739	0.864919	2	15.781	Quantified
Q64378	Peptidyl-prolyl cis-trans isomerase FKBP5	Fkbp5	FUNCTION: Immunophilin protein with PPIase and co-chaperone activities. Component of unligated steroid receptors heterocomplexes through interaction with heat-shock protein 90 (HSP90). Plays a role in the intracellular trafficking of heterooligomeric forms of steroid hormone receptors maintaining the complex into the cytoplasm when unliganded. Acts as a regulator of Akt/AKT1 activity by promoting…	Peptidyl-prolyl cis-trans isomerase FKBP5 OS=Mus musculus OX=10090 GN=Fkbp5 PE=1 SV=1 - [FKBP5_MOUSE]	3.29	2	2	2	456	50.9336	7.79639	1.12696	2	25.9117	1.13625	2	14.1558	1.15928	2	49.4192	0.863546	2	27.0945	0.916611	2	15.0305	0.904675	2	17.0505	Quantified
Q9DCL2	MIP18 family protein FAM96A	Fam96a	FUNCTION: Component of the cytosolic iron-sulfur protein assembly (CIA) complex, a multiprotein complex that mediates the incorporation of iron-sulfur cluster into extramitochondrial Fe/S proteins (PubMed:23891004). As a CIA complex component and in collaboration with CIAO1 specifically matures ACO1 and stabilizes IREB2 (PubMed:23891004). May play a role in chromosome segregation through establis…	MIP18 family protein FAM96A OS=Mus musculus OX=10090 GN=Fam96a PE=1 SV=1 - [FA96A_MOUSE]	5.63	1	1	1	160	18.4064	4.81787	1.12672	1		1.03918	1		1.04794	1		0.910296	1		1.00316	1		0.940343	1		Quantified
Q80Y24	Prickle-like protein 2	Prickle2		Prickle-like protein 2 OS=Mus musculus OX=10090 GN=Prickle2 PE=1 SV=3 - [PRIC2_MOUSE]	0.95	1	1	1	845	95.7196	7.26904	1.12662	1		1.16442	1		1.18289	1		0.836474	1		0.991806	1		0.878651	1		Quantified
Q61503	5'-nucleotidase	Nt5e	FUNCTION: Hydrolyzes extracellular nucleotides into membrane permeable nucleosides.	5'-nucleotidase OS=Mus musculus OX=10090 GN=Nt5e PE=1 SV=2 - [5NTD_MOUSE]	7.29	4	4	4	576	63.8239	6.63916	1.12656	3	45.0976	1.11272	3	25.4738	1.06767	3	47.7236	0.903918	3	14.1717	0.959267	3	5.9247	0.901668	3	34.847	Quantified
P13439	Uridine 5'-monophosphate synthase	Umps		Uridine 5'-monophosphate synthase OS=Mus musculus OX=10090 GN=Umps PE=1 SV=3 - [UMPS_MOUSE]	10.6	6	6	6	481	52.2593	6.60986	1.12655	6	13.2526	1.05322	6	5.21876	1.2512	5	41.1192	0.86135	6	7.68986	1.01339	6	10.1256	0.950457	6	8.44313	Quantified
Q8BGU5	Cyclin-Y	Ccny	FUNCTION: Positive regulatory subunit of the cyclin-dependent kinase CDK14/PFTK1. Acts as a cell-cycle regulator of Wnt signaling pathway during G2/M phase by recruiting CDK14/PFTK1 to the plasma membrane and promoting phosphorylation of LRP6, leading to the activation of the Wnt signaling pathway (By similarity). Recruits CDK16 to the plasma membrane (By similarity). Positive regulatory subunit …	Cyclin-Y OS=Mus musculus OX=10090 GN=Ccny PE=1 SV=1 - [CCNY_MOUSE]	7.33	2	2	3	341	39.37	7.1958	1.1264	3	1.83553	1.07883	3	3.33745	0.824993	3	15.0852	0.872158	3	4.58219	0.897507	3	1.84679	0.982994	3	0.663086	Quantified
Q91VL8	Telomeric repeat-binding factor 2-interacting protein 1	Terf2ip	FUNCTION: Acts both as a regulator of telomere function and as a transcription regulator. Involved in the regulation of telomere length and protection as a component of the shelterin complex (telosome). In contrast to other components of the shelterin complex, it is dispensible for telomere capping and does not participate in the protection of telomeres against non-homologous end-joining (NHEJ)-m…	Telomeric repeat-binding factor 2-interacting protein 1 OS=Mus musculus OX=10090 GN=Terf2ip PE=1 SV=1 - [TE2IP_MOUSE]	6.87	3	3	4	393	43.3264	4.80518	1.12621	4	17.1853	1.07684	4	12.3519	1.1637	2	8.88804	0.969931	4	16.4208	0.925674	4	14.0543	0.934618	4	12.2289	Quantified
P15208	Insulin receptor	Insr	FUNCTION: Receptor tyrosine kinase which mediates the pleiotropic actions of insulin. Binding of insulin leads to phosphorylation of several intracellular substrates, including, insulin receptor substrates (IRS1, 2, 3, 4), SHC, GAB1, CBL and other signaling intermediates. Each of these phosphorylated proteins serve as docking proteins for other signaling proteins that contain Src-homology-2 domai…	Insulin receptor OS=Mus musculus OX=10090 GN=Insr PE=1 SV=2 - [INSR_MOUSE]	3.21	2	5	5	1372	155.51	5.94775	1.12618	2	6.72253	1.08033	2	4.38401	0.856811	2	10.6923	0.941416	2	7.89448	0.942817	2	2.99198	0.942287	2	4.90347	Quantified
Q7TN89	GTPase ERas	Eras	FUNCTION: Ras proteins bind GDP/GTP and possess intrinsic GTPase activity. Plays an important role in the tumor-like growth properties of embryonic stem cells. {ECO:0000269|PubMed:12774123}.	GTPase ERas OS=Mus musculus OX=10090 GN=Eras PE=1 SV=1 - [RASE_MOUSE]	3.08	1	1	1	227	24.3052	6.82959	1.12554	1		1.21476	1		1.06331	1		0.84438	1		0.859539	1		0.947631	1		Quantified
P61924	Coatomer subunit zeta-1	Copz1	FUNCTION: The coatomer is a cytosolic protein complex that binds to dilysine motifs and reversibly associates with Golgi non-clathrin-coated vesicles, which further mediate biosynthetic protein transport from the ER, via the Golgi up to the trans Golgi network. Coatomer complex is required for budding from Golgi membranes, and is essential for the retrograde Golgi-to-ER transport of dilysine-tagg…	Coatomer subunit zeta-1 OS=Mus musculus OX=10090 GN=Copz1 PE=1 SV=1 - [COPZ1_MOUSE]	27.68	4	4	4	177	20.1855	4.80518	1.12545	4	25.1385	1.01239	4	9.01553	0.993721	4	15.3151	0.946438	4	15.525	0.937997	4	10.3213	1.00027	4	3.21354	Quantified
Q6VNS1	NT-3 growth factor receptor	Ntrk3	FUNCTION: Receptor tyrosine kinase involved in nervous system and probably heart development. Upon binding of its ligand NTF3/neurotrophin-3, NTRK3 autophosphorylates and activates different signaling pathways, including the phosphatidylinositol 3-kinase/AKT and the MAPK pathways, that control cell survival and differentiation. {ECO:0000250|UniProtKB:Q16288}.	NT-3 growth factor receptor OS=Mus musculus OX=10090 GN=Ntrk3 PE=1 SV=1 - [NTRK3_MOUSE]	8.36	4	7	8	825	92.7007	6.66846	1.12527	4	13.0593	0.976496	4	14.0895	1.09671	4	35.6312	0.8898	4	14.97	0.846821	4	0.587588	1.09531	4	15.8221	Quantified
Q8VCX6	KICSTOR complex protein kaptin	Kptn	FUNCTION: As part of the KICSTOR complex functions in the amino acid-sensing branch of the TORC1 signaling pathway. Recruits, in an amino acid-independent manner, the GATOR1 complex to the lysosomal membranes and allows its interaction with GATOR2 and the RAG GTPases. Functions upstream of the RAG GTPases and is required to negatively regulate mTORC1 signaling in absence of amino acids. In absenc…	KICSTOR complex protein kaptin OS=Mus musculus OX=10090 GN=Kptn PE=2 SV=1 - [KPTN_MOUSE]	2.09	1	1	1	430	47.5152	4.99561	1.12504	1		1.05023	1		1.46969	1		0.936179	1		0.963322	1		0.910762	1		Quantified
O88441	Metaxin-2	Mtx2	FUNCTION: Involved in transport of proteins into the mitochondrion. {ECO:0000269|PubMed:10381257}.	Metaxin-2 OS=Mus musculus OX=10090 GN=Mtx2 PE=1 SV=1 - [MTX2_MOUSE]	27.38	6	6	10	263	29.739	5.63037	1.125	10	13.9722	1.08766	10	16.1169	1.17304	9	27.1312	0.999444	10	14.4459	0.922213	10	12.7089	0.887348	10	15.1007	Quantified
Q91YN5	UDP-N-acetylhexosamine pyrophosphorylase	Uap1	FUNCTION: Converts UTP and GlcNAc-1-P into UDP-GlcNAc, and UTP and GalNAc-1-P into UDP-GalNAc. Isoform AGX1 has 2 to 3 times higher activity towards GalNAc-1-P, while isoform AGX2 has 8 times more activity towards GlcNAc-1-P (By similarity). {ECO:0000250}.	UDP-N-acetylhexosamine pyrophosphorylase OS=Mus musculus OX=10090 GN=Uap1 PE=1 SV=1 - [UAP1_MOUSE]	2.68	2	2	2	522	58.5716	6.49365	1.12474	2	1.72491	1.10908	2	4.3501	0.91529	2	33.7162	0.885732	2	11.0153	0.99691	2	6.59922	0.906989	2	1.99982	Quantified
O88848	ADP-ribosylation factor-like protein 6	Arl6	FUNCTION: Involved in membrane protein trafficking at the base of the ciliary organelle (By similarity). Mediates recruitment onto plasma membrane of the BBSome complex which would constitute a coat complex required for sorting of specific membrane proteins to the primary cilia (By similarity). Together with BBS1, is necessary for correct trafficking of PKD1 to primary cilia (PubMed:24939912). To…	ADP-ribosylation factor-like protein 6 OS=Mus musculus OX=10090 GN=Arl6 PE=1 SV=1 - [ARL6_MOUSE]	20.43	3	3	4	186	20.946	8.25049	1.12431	4	9.10865	1.1276	4	14.3416	0.99882	4	12.485	0.893153	4	16.3239	0.926796	4	9.58347	0.871186	4	5.054	Quantified
P52795	Ephrin-B1	Efnb1	FUNCTION: Cell surface transmembrane ligand for Eph receptors, a family of receptor tyrosine kinases which are crucial for migration, repulsion and adhesion during neuronal, vascular and epithelial development (PubMed:7929389, PubMed:10704386). Binding to Eph receptors residing on adjacent cells leads to contact-dependent bidirectional signaling into neighboring cells (PubMed:7929389, PubMed:1070…	Ephrin-B1 OS=Mus musculus OX=10090 GN=Efnb1 PE=1 SV=1 - [EFNB1_MOUSE]	2.03	1	1	1	345	37.8354	9.02686	1.12419	1		1.17111	1		1.38949	1		0.917825	1		0.924112	1		0.853007	1		Quantified
Q9D061	Acyl-CoA-binding domain-containing protein 6	Acbd6	FUNCTION: Binds long-chain acyl-coenzyme A molecules with a strong preference for unsaturated C18:1-CoA, lower affinity for unsaturated C20:4-CoA, and very weak affinity for saturated C16:0-CoA. Does not bind fatty acids (By similarity). {ECO:0000250}.	Acyl-CoA-binding domain-containing protein 6 OS=Mus musculus OX=10090 GN=Acbd6 PE=1 SV=2 - [ACBD6_MOUSE]	25.18	6	6	7	282	30.8681	5.10986	1.12398	7	5.43714	1.00466	7	12.6088	1.02424	6	29.7191	0.948724	7	13.2672	0.961979	7	8.91369	0.988253	7	11.4492	Quantified
P97348	Rho-related GTP-binding protein RhoD	Rhod	FUNCTION: Involved in endosome dynamics. May coordinate membrane transport with the function of the cytoskeleton. Involved in the internalization and trafficking of activated tyrosine kinase receptors such as PDGFRB. Participates in the reorganization of actin cytoskeleton; the function seems to involve WHAMM and includes regulation of filopodia formation and actin filament bundling. Can modulate…	Rho-related GTP-binding protein RhoD OS=Mus musculus OX=10090 GN=Rhod PE=1 SV=1 - [RHOD_MOUSE]	13.33	3	3	3	210	23.5468	8.17725	1.12388	3	5.03587	1.14425	3	6.27056	1.0636	3	6.45497	0.898941	3	7.97235	0.969094	3	10.9506	0.910562	3	7.49751	Quantified
G3X9J0	Signal-induced proliferation-associated 1-like protein 3	Sipa1l3	FUNCTION: Plays a critical role in epithelial cell morphogenesis, polarity, adhesion and cytoskeletal organization in the lens (PubMed:26231217). {ECO:0000269|PubMed:26231217}.	Signal-induced proliferation-associated 1-like protein 3 OS=Mus musculus OX=10090 GN=Sipa1l3 PE=1 SV=1 - [SI1L3_MOUSE]	1.46	2	3	4	1776	194.943	8.32373	1.12368	3	5.72845	1.1782	3	1.7584	0.917584	3	3.04462	0.830154	3	6.22499	0.918313	3	1.83047	0.865589	3	2.22696	Quantified
Q923Z3	Protein MTO1 homolog, mitochondrial	Mto1	FUNCTION: Involved in the 5-carboxymethylaminomethyl modification (mnm(5)s(2)U34) of the wobble uridine base in mitochondrial tRNAs. {ECO:0000269|PubMed:14522080}.	Protein MTO1 homolog, mitochondrial OS=Mus musculus OX=10090 GN=Mto1 PE=2 SV=1 - [MTO1_MOUSE]	1.79	1	1	1	669	74.285	8.92432	1.12357	1		1.0997	1		1.31899	1		0.890224	1		0.941284	1		0.931737	1		Quantified
Q9Z0H3	SWI/SNF-related matrix-associated actin-dependent regulator of chromatin subfamily B member 1	Smarcb1	FUNCTION: Core component of the BAF (SWI/SNF) complex. This ATP-dependent chromatin-remodeling complex plays important roles in cell proliferation and differentiation, in cellular antiviral activities and inhibition of tumor formation. The BAF complex is able to create a stable, altered form of chromatin that constrains fewer negative supercoils than normal. This change in supercoiling would be d…	SWI/SNF-related matrix-associated actin-dependent regulator of chromatin subfamily B member 1 OS=Mus musculus OX=10090 GN=Smarcb1 PE=1 SV=1 - [SNF5_MOUSE]	16.1	5	5	6	385	44.1132	6.22705	1.12321	6	9.16854	0.980844	6	3.15649	0.941309	4	32.2339	1.01704	6	4.68232	0.948474	6	16.8667	0.990175	6	2.12663	Quantified
Q8C0I1	Alkyldihydroxyacetonephosphate synthase, peroxisomal	Agps	FUNCTION: Catalyzes the exchange of the acyl chain in acyl-dihydroxyacetonephosphate (acyl-DHAP) for a long chain fatty alcohol, yielding the first ether linked intermediate, i.e. alkyl-dihydroxyacetonephosphate (alkyl-DHAP), in the pathway of ether lipid biosynthesis. {ECO:0000269|PubMed:6833249}.	Alkyldihydroxyacetonephosphate synthase, peroxisomal OS=Mus musculus OX=10090 GN=Agps PE=1 SV=1 - [ADAS_MOUSE]	4.03	2	2	2	645	71.6383	7.50342	1.12308	2	18.49	1.04534	2	2.25709	0.840111	2	66.5493	0.987984	2	2.8829	0.901739	2	11.9727	0.963515	2	9.14777	Quantified
A2ALS5	Rap1 GTPase-activating protein 1	Rap1gap	FUNCTION: GTPase activator for the nuclear Ras-related regulatory protein RAP-1A (KREV-1), converting it to the putatively inactive GDP-bound state. {ECO:0000250}.	Rap1 GTPase-activating protein 1 OS=Mus musculus OX=10090 GN=Rap1gap PE=1 SV=2 - [RPGP1_MOUSE]	20.97	10	11	12	663	73.3874	5.87158	1.12272	10	15.8703	1.04923	10	14.2581	1.36628	5	18.146	0.962298	10	18.7201	0.918357	10	9.51618	0.932879	10	22.2631	Quantified
Q4VC33	Macrophage erythroblast attacher	Maea	FUNCTION: Core component of the CTLH E3 ubiquitin-protein ligase complex that selectively accepts ubiquitin from UBE2H and mediates ubiquitination and subsequent proteasomal degradation of the transcription factor HBP1. MAEA and RMND5A are both required for catalytic activity of the CTLH E3 ubiquitin-protein ligase complex. MAEA is required for normal cell proliferation. The CTLH E3 ubiquitin-pro…	Macrophage erythroblast attacher OS=Mus musculus OX=10090 GN=Maea PE=1 SV=1 - [MAEA_MOUSE]	3.79	2	2	2	396	45.307	8.68994	1.12255	2	21.5177	1.10073	2	19.0124	1.12814	2	16.6598	0.864149	2	14.9389	0.900318	2	16.9054	0.965859	2	19.8652	Quantified
Q91Z53	Glyoxylate reductase/hydroxypyruvate reductase	Grhpr	FUNCTION: Enzyme with hydroxy-pyruvate reductase, glyoxylate reductase and D-glycerate dehydrogenase enzymatic activities. Reduces hydroxypyruvate to D-glycerate, glyoxylate to glycolate oxidizes D-glycerate to hydroxypyruvate (By similarity). {ECO:0000250}.	Glyoxylate reductase/hydroxypyruvate reductase OS=Mus musculus OX=10090 GN=Grhpr PE=1 SV=1 - [GRHPR_MOUSE]	30.79	8	8	14	328	35.3065	7.6499	1.12237	14	11.9597	1.07474	14	7.70403	1.19194	10	52.29	0.915029	14	12.7784	0.941169	14	5.11217	0.908786	14	6.52529	Quantified
[truncated: 4,930 more rows]

## Sheet: detail of the header in peptide
Header	Description
Sequence	The amino acid sequence of the identified peptide.
[truncated: 11 more rows]

## Sheet: peptide
Sequence	PSMs	Protein Group Accessions	Modifications	PEP	IonScore	Exp Value	Charge	MH+ [Da]	ΔM [ppm]	Missed Cleavages	hml-1/REF	hml-1/REF Count	hml-1/REF Variability [%]	hml-2/REF	hml-2/REF Count	hml-2/REF Variability [%]	hml-3/REF	hml-3/REF Count	hml-3/REF Variability [%]	ctrl-1/REF	ctrl-1/REF Count	ctrl-1/REF Variability [%]	ctrl-2/REF	ctrl-2/REF Count	ctrl-2/REF Variability [%]	ctrl-3/REF	ctrl-3/REF Count	ctrl-3/REF Variability [%]
[truncated: 45,171 more rows]
